# Supplementary material for: Climate change can disproportionately reduce habitats of stream fishes with restricted ranges in southern South America
Source: Sci Rep. 2024 Jul 9;14:15780. doi: 10.1038/s41598-024-66374-6 (PMC11238036; doi:10.1038/s41598-024-66374-6)
Supplement: Supplementary file 1 — Supplementary Information 1. [file 41598_2024_66374_MOESM1_ESM.xls]

## Sheet: mean discharge m3s-1 (1 of 3) 
Date	CANAL CUNO EN SOCAIRE	CANAL TILOMONTE ANTES REPRESA	CANAL VILAMA EN VILAMA	RIO LOA ANTES ZONA AGRICOLA QUI	RIO LOA EN DESEMBOCADURA	RIO SALADO A. J. LOA	RIO LOA ANTES REPRESA LEQUENA	RIO SAN PEDRO EN PARSHALL N°2	RIO TOCONCE ANTES REPRESA SENDO	RIO LOA D.J. SAN SALVADOR	RIO LOA EN ALCANTARILLA CONCHI	RIO LOA EN FINCA	RIO LOA EN SALIDA EMBALSE CONCHI	RIO SALADO A. J. CURTI	RIO SAN PEDRO EN PARSHALL N°1	RIO LOA D. J. SAN SALVADOR (CHACANCE)	RIO LOA EN ESCORIAL	RIO LOA EN YALQUINCHA	RIO SALADO EN SIFON AYQUINA	RIO SILOLI ANTES B.T. FCAB	CANAL LAS VEGAS EN BOCATOMA	RIO SOBRANTE EN PIÑADERO	RIO ACONCAGUA EN ROMERAL	RIO JUNCAL EN JUNCAL	RIO MAIPO EN CABIMBAO	ESTERO CATEMU EN PUENTE SANTA ROSA	RIO LIGUA EN QUIMQUIMO	RIO PETORCA EN TEJADA	RIO PETORCA EN PEÑON O HIERRO VIEJO	RIO ACONCAGUA EN SAN FELIPE	RIO BLANCO EN RIO BLANCO	RIO COLORADO EN COLORADO	ESTERO POCURO EN SIFON	ESTERO QUINTERO EN VALLE ALEGRE	RIO ACONCAGUA EN CHACABUQUITO	RIO ACONCAGUA EN RIO BLANCO	RIO ALICAHUE EN COLIHUAY	RIO PETORCA EN LONGOTOMA O PUENTE FF	RIO POTAENDO EN RESGUARDO LOS PATOS	RIO MAPOCHO EN LOS ALMENDROS	RIO VOLCAN EN QUELTEHUES	ESTERO ARRAYAN EN LA MOSTAZA	ESTERO PINTUE EN PUENTE PINTUE	ESTERO YERBA LOCA ANTES JUNTA SAN FRANCISCO	RIO ANGOSTURA EN VALDIVIA DE PAINE	RIO MAIPO EN EL MANZANO	RIO MAIPO EN LAS HUALTATAS	RIO OLIVARES ANTES JUNTA RIO COLORADO	ESTERO ALHUE EN QUILAMUTA
2001-01-01	0.14	0.03	0.14	0.3	0.14		0.71	1.26	0.44	0.36	0.52	0.26	1.21	0.18	1.25			1.51	0.43		1.61	0.94	47.24	14.95		0.23	0.02	0.11	0.77	52.3	18.49	11.71	0.78	0.01	77.65	29.02	1.05	0.2	11.15	7.18	31.91	1.83		3.49	19.89	299.81	84.42	15.45	1.94
2001-02-01	0.14	0.03	0.12	0.3	0.11		3.89	1.2	1.03	0.63	3.29	1.78	1.11	6.13	1.27			3.04	2.51	0.16	1.84	0.62	21.12	13.29	136.17	0.23	0.01	0.08	0.74	27.25	8.02	2.59	0.58	0.01	48.9	17.39	0.88	0.16	6.05	3.75	21.91	1.08		2.42	18.89	230.68	61.88	17.54	1.77
2001-03-01	0.18	0.03	0.1		7.33			1.06		1.9	4.18	22.96		6.35	1.12				3.12	0.16	1.94	0.6	14.46	9.11	96.28	0.23	0.01	0.07	0.73	10.79	1.67	0.6	0.48	0	27.59	3.66	0.96	0.15	4.34	1.2	11.07	0.72		1.1	19.55	129.35	33.56	9.51	2.16
2001-04-01	0.13	0.03	0.06					1			2.12	2.2		0.31	1.03				0.82	0.16	1.7	0.53	11.9	5.51	81.82	0.23	0.02	0.07	0.73	5.52	1.44	0.22	0.45	0	15.68	1.65	0.82	0.17	3.52	1.07	3.67	0.33		0.66	18.42	89.25	16.72	0.51	2.84
2001-05-01	0.14	0.03	0.23					1.11			0.88	1.66		0.39	1.17				0.56	0.15	1.09	0.47	14.68	3.2	97.33	0.23	0.12	0.08	0.78	6.32	1.5	0.19	0.4	0.01	11.81	1.55	0.75	0.2	3.04	2.33	1.44	0.62		0.54	17.18	73.37	12.45	0.54	3.5
2001-06-01	0.14	0.03	0.26					1.33			0.86	1.66		0.31	1.23				0.46	0.15	1	0.4	12.69	2.52	93.07	0.23	0.46	0.07	0.77	4.45	1.33	0.27	0.35	0.01	9.56	1.29	0.65	0.18	2.57	2.06	1.14	0.6		0.42	16.04	61.47	10.23	0.42	3.32
2001-07-01	0.14	0.03	0.15					1.14			0.78	1.57		0.28	1.14				0.51	0.16	1.02	0.89	29.35	2.12	337.27	0.23	59.03	0.8	6.94	9.27	1.63	0.47	0.83	1	13.03	2.41	1.02	9.8	4.05	8.85	1.72	1.28		0.35	78.1	80.6	9.4	0.72	39.75
2001-08-01	0.14	0.03	0.08					1.04			0.78	1.52	0.32	0.24	1.13				0.52	0.16	0.96	1.69	33.95	1.95	324.16	0.23	16.81	0.84	4.41	15.87	1.89	0.91	1.31	1.1	19.29	3.27	1.7	14.38	6.3	15.05	2.28	1.53		0.47	29.67	89.38	10.4	1.01	34.91
2001-09-01	0.15	0.03	0.12					1.27			0.66	0.51	0.32	0.23	1.27				0.49	0.16	0.9	1.87	26.53	2.13	229.4	0.23	3.93	0.75	2.9	13.63	1.94	1.61	1.41	0.26	22.34	3.66	2.22	8.17	8.04	10.04	2.45	1.4		0.62	15.79	83.48	12.01	1.35	18.89
2001-10-01	0.16	0.03	0.15					1.28			0.59	0.9		0.22	1.27	0.87			0.44	0.16	1.33	2.58	35.99	5.77	166.48	0.23	3.72	1.12	4.58	23.45	2.54	9.45	1.49	0.08	43.04	5.95	3.37	6.01	14.36	13.33	6.01	2.46		0.98	26.04	134.04	21.55	1.93	8.38
2001-11-01	0.13	0.02	0.11					1.22			0.57	0.82		0.3	1.28	0.58			0.4	0.15	1.49	2.26	45.1	8.71	162.8	0.23	3.39	0.78	3.82	39.24	4.6	16.47	1.28	0.04	60.24	11.35	3.03	2.84	18.25	11.16	12.7	3.57		1.27	29.16	180.4	41.11	2.19	4.12
2001-12-01	0.13	0.02	0.12				0.32	1.12			0.55	0.43		0.11	1.25	0.53			0.36	0.15	1.49	1.17	77.86	15.56	276.87	0.23	1.78	0.25	0.95	71.9	21.29	27.08	0.81	0.03	106.63	41.99	1.6	0.02	22.26	11.71	36.83	3.45		2.78	24.4	331.03	107.34	11.85	3.55
2002-01-01	0.12	0.02	0.14				0.31	1.22			0.55	0.36	0.78	0.1	1.18	0.49			0.35	0.15	1.49	0.83	25.53	13.41	146.68	0.23	0.26	0.11	0.43	24.25	11.57	7.13	0.41	0.02	57.31	17.37	1.03		9.04	5.05	27.6	1.17		1.6	19.89	215.39	83.48	6.14	2.18
2002-02-01	0.13	0.02	0.14				0.22	1.21			0.67	0.48	1.11	0.19	1.21	0.53			0.46	0.16	1.49	0.73	14.71	10.45	87.98	0.23	0.06	0.07	0.36	12.25	5.56	1.62	0.33		38.14	7.35	0.9	0	5.61	3.22	17.73	0.87		1.18	18.97	149.21	55.62	7.13	2.26
2002-03-01	0.08	0.05	0.1				0.25	1.22			1.51	1.67	1.45	0.83	1.19	1.22			2.29	0.16	1.49	0.57	12.27	6.48	63.73	0.23	0.09	0.06	0.27	3.04	1.54	0.07	0.29		22.25	2.42	0.79	0	3.83	1.99	9.59	0.78		0.73	17.91	105.76	34.88	1.56	1.78
2002-04-01	0.14	0.02	0.1				0.44	1.28			0.68	0.9	1	0.22	1.23	0.92		1.54	0.41	0.15	1.64	0.52		3.65	58.67	0.23	0.15	0.07	0.22	2.83	0.94	0.33	0.31		13.65	1.65	0.67	0	3.02	1.47	3.53	0.8		0.53	16.17	73.43	23.12	0.79	2.49
2002-05-01	0.15	0.02	0.16		0.51		0.53	1.25			0.69	0.86	0.57	0.22	1.19	1.02		1.44	0.43	0.15	0.84	1.02	31.24	2.66	150.25	0.23	0.77	0.42	4.84	7.7	1.14	0.71	0.82		14.95	2.22	0.91		4.13	4.7	2.35	1.33		0.47	22.18	62.81	20.64	1.14	5.96
2002-06-01	0.16	0.02	0.12		0.49		0.51	1.16			0.58	0.85	0.23	0.19	1.12	1.01		1.35	0.51	0.15		1.91	94.87	2.25	674.8	0.94	75.23	1.61	11.6	25.63	2.24	1.23	3.57		24.58	3.85	2.51		8.14	12.35	2.56	3.22		0.68	148.48	81.6	19.05	1.08	39.51
2002-07-01	0.18	0.03	0.08		0.66		0.58	1.19			0.64	1.33	0.37	0.21	1.2	1.35		1.5	0.47	0.15	0.04	2.2	112.93	2.09	266.1			1.2	10.15	20.34	2.06	1.37	2.29	3.21	25.54	3.4	2.27	23.73	7.56	8.47	2.56	1.13		0.62	54.35	65.82	17.34	0.94	19.86
2002-08-01	0.18	0.02	0.11		0.54	0.53	0.57	1.19			0.57	0.98	0.35	0.15	1.13	1.19		1.36	0.42	0.16		5.16	70.52	2.21	476.68			2.16	12.77	31.87	3.02	3.76	4.34	2.03	30.12	5.71	4.68	36.02	12.48	16.92	5.72	2.96		1	125.31	103.64	23.38	1.65	54.66
2002-09-01	0.18	0.02	0.15		0.19	0.46	0.59	1.15			0.53	0.54	0.39	0.13	1.21	0.77		1.19	0.36	0.15	0.65	3.67	46.49	2.3	341.37	2.98	40.93	1.71	8.28	24.53	2.68	3.77	3.18	0.49	31.51	4.9	4.69		11.95	15.2	4.31	2.13		0.95	43.42	108.49	23.52	1.93	21.41
2002-10-01	0.16	0.02	0.13		0.05	0.41	0.55	1.29			0.48	0.43	0.83	0.13	1.3	0.74		1.31	0.37	0.15	0.97	4.22	50.25	4.27	256.61	2.44	8.38	2.42	9.46	31.18	3.06	11.61	2.47	0.12	51.08	7.38	5.61	11.47	18.73	19.89	6.67	3.17		1.29	33.97	145.29	34.1	2.74	6.92
2002-11-01	0.12	0.02	0.15		0.04	0.36	0.54	1.34			0.46	0.39	1.3	0.12	1.38	0.39		1.49	0.38	0.17	1.02	5.82	103.76	9.2	314.77	2.32	7.14	1.95	8.34	69.77	11.5	28.38	2.15	0.07	98.41	23.8	6.05	9.64	35.33	24.61	16.8	5.46		2.28	36.59	243.23	66.94	4.64	3.58
2002-12-01	0.12	0.02	0.19		0.03	0.34	0.46	1.23	0.48		0.47	0.27		0.09	1.25	0.34		1.4	0.36	0.2	1.42	2.76	111.27	15.14	322.26	1.94	4.64	0.78	3.75	102.67	22.67	37.07	1.51	0.04	135.17	41.59	4.15	3.05	40.18	20.37	30.72	5.11		3.2	30.82	348.65	104.29	8.6	1.9
2003-01-01	0.12	0.02	0.1		0.03	0.35	0.44	1.15	0.48		0.48	0.19	1.08	0.09	1.14	0.28		1.5	0.38	0.2	1.48	1.66	82.48	21.07	276.06	1.78	1.34	0.3	1.25	93.35	24.51	29.78	0.88	0.04	126.71	51.98	2.09		22.3	14.94	34.56	3.21		3.44	25.32	371.65	116.49	20.4	1.6
2003-02-01	0.13	0.02	0.08		0.03	0.42	0.47	1.18	0.5		0.53	0.18	1.26	0.15	1.14	0.4		1.66	0.51	0.2	1.38	1.03	44.37	16.79	192.21	1.87	17.11	0.14	0.71	41.52	17.03	10.85	0.45	0.04	76.42	28.63	1.39		10.98	9.28	24.69	1.99		2.36	25.03	259.96	89.04	13.69	1.65
2003-03-01	0.13	0.02	0.08		0.03	0.39	0.51	1.12	0.49		0.62	0.16	0.92	0.14	1.11	0.39		1.45	0.39	0.2	1.22	0.88	24.83	11.61	154.39	2.1	10.4	0.1	0.47	22.11	5.53	2.17	0.35	0.04	39.59	7.72	1.11	0.28	6.43	5.74	14.83	1.26	0.08	1.18	25.92	181.94	56.62	2.13	2.01
2003-04-01	0.13	0.02	0.12		0.03	0.48	0.53	1.13	0.5		0.52	0.36	0.76	0.17	1.11	0.49		1.27	0.43	0.2	1.05	0.67	12.85	7.03	102.61	2.19	0.21	0.08	0.51	14.65	1.59	0.22	0.29	0.04	19.93	1.8	0.92	0.25	4.35	3.93	6.35	1.48	0.12	0.58	22.17	106.64	31.1	6.7	2.1
2003-05-01	0.13	0.03	0.15		0.08	0.55	0.54	1.08	0.52		0.57	0.52	0.39	0.24	1.12	0.72		1.26	0.49	0.2	0.93	0.69	19.36	4.28	116.33	2.45	1.85	0.14	1.05	18.95	1.44	0.24	0.41	0.04	15.7	1.89	0.99	2.47	4.3	3.08	2.49	0.96	0.54	0.42	21.8	72.73	21.61	1.63	4.62
2003-06-01	0.13	0.03	0.14		0.19	0.51	0.57	1.02	0.52		0.56	0.63	0.38	0.22	1.08	0.8		1.33	0.47	0.2	0.58	0.87	27.74	3.08	153.13	1.66	2.98	0.19	1.46	16.54	0.93	0.29	0.47	0.04	16.78	2.47	1.18	0.89	4.95	3.52	1.8	1.14	0.84	0.58	25.11	73.46	19.31	0.78	8.57
2003-07-01	0.13	0.03	0.17	0.68	0.47	0.49	0.59	0.96	0.54		0.57	0.68	0.43	0.22	1.02	0.86			0.53	0.21	0.56	0.77	21.92	2.69	147.03	0.87	3.93	0.25	1.63	10.81	0.96	0.38	0.59	0.09	16.66	2.59	1.23	2.22	4.99	3.64	1.22	1.06	0.58	0.56	24.5	71.29	16.34	0.78	5.39
2003-08-01	0.13	0.03	0.17	0.64	0.45	0.46	0.56	0.9	0.54		0.56	0.64	0.45	0.19	0.98	0.62			0.51	0.2	0.74	0.56	13.96	2.65	105.45	0.74	1.77	0.14	0.6	3.61	0.9	0.28	0.41	0.06	14.87	2.42	0.96	0.45	4.23	3.41	1.27	0.67	0.25	0.37	16.23	58.61	14.82	1.35	2.09
2003-09-01	0.13	0.03	0.16	0.47	0.39	0.43	0.53	0.97	0.52		0.58	0.27	0.59	0.16	0.99	0.51		1.52	0.46	0.2	0.88	0.54	10.52	3.14	67.58	1.4	0.94	0.15	0.35	4.57	0.94	0.31	0.38	0.05	15.66	2.38	0.92		4.54	3.87	1.58	0.67	0.19	0.4	17.14	69.57	16.34	0.95	2.32
2003-10-01	0.13	0.02	0.16	0.78	0.19	0.37	0.56	1.12	0.51		0.59	0.19	1.11	0.16	1.09	0.47		1.29	0.39	0.2	0.99	0.85	15.54	4.61	63.36	1.34	0.19	0.16	0.33	4.11	4.48	0.31	0.51	0.05	32.77	7.29	1.26	0.17	7.72	5.78	5.43	1.48	0.13	0.41	18.61	106.21	28.93	1.24	1.77
2003-11-01	0.13	0.02	0.17	2.14	0.08	0.36	0.52	1.12	0.52		0.58	0.19	1.29	0.19	1.14	0.44		1.52	0.36	0.19	1.14	0.69	29.79	7.85	101.34	1.57	0.04	0.07	0.31	26.96	6.01	12.27	0.45	0.03	57.7	10.36	1.05	0.17	15.66	5.78	11.68	2.1	0.08	0.76	22.31	150.8	49.04	1.74	1.8
2003-12-01	0.13	0.02	0.18	1.9	0.03	0.39	0.49	1.06	0.53		0.61	0.19	1.22	0.19	1.13	0.4		1.5	0.4	0.17	1.52	0.41	26.1	10.44	90.45	1.66		0.03	0.26	24.73	8.35	8.03	0.21	0.02	52.92	13.77	0.63		9.93	4.65	14.37	1.12	0.07	1.44	18.31	150.65	56.5	1.75	1.22
2004-01-01	0.13	0.02	0.18	1.62	0.14	0.34	0.5	0.98	0.53	0.37	0.66	0.33	1.49	0.14	1.18	0.43	1.38	1.67	0.33	0.2	1.6	0.3	17.38	11.08	97	1.92	11.72	0.03	0.15	20.07	8.53	3.19	0.13	0.01	44.96	13.15	0.42	0.29	5.55	4.01	16.47	0.7	0.05	0.81	16.18	182.13	53.2	10.23	2.17
2004-02-01	0.13	0.02	0.16	1.53	0.27	0.98	1.06	1.08	0.88	0.78	2.28	1.71	1.16	3.36	1.14	2.1	2.54	2.27	2.25	0.2	1.59	0.25	11.57	10.58	74.71	2.85	10.94	0.02	0.46	15.93	3.29	0.36	0.11	0	30.85	5.05	0.66	0.28	3.74	2.89	11.92	0.6	0.05	0.59	16.31	129.79	40.87	6.1	2.12
2004-03-01	0.12	0.02	0.2	0.23	0.41	0.41	0.47	1.11	0.34	0.32	0.58	0.21	0.74	0.1	1.04	0.35	0.94	1.28	0.33	0.19	1.82	0.23	10.4	7.08	71.41	2.88		0.01	0.33	15.44	1.03	0.11	0.1		19.56	2.28	0.59	0.43	2.83	1.85	7.13	0.55	0.06	0.27	15.8	92.72	28.73	0.78	2.03
2004-04-01	0.11	0.03	0.2	0.12	0.08	0.46	0.49	0.98	0.44	0.41	0.5	0.43	0.62	0.09	0.95	0.42	0.85	1.34	0.42	0.19	1.05	0.28	16.41	3.98	114.48	2.4		0.01	0.23	9.25	0.65	0.22	0.13	0	13.6	1.56	0.46	0.35	2.67	1.58	1.9	0.57	0.06	0.22	17.9	71.52	20.25	0.72	0.78
2004-05-01	0.08	0.03	0.21	0.32	0.2	0.55	0.58	1.03	0.48	0.72	0.55	0.72	0.42	0.17	1	0.8	0.93	1.44	0.45	0.19	0.62	0.26	17.39	2.54	105.61	1.67	0.01	0.05	0.21	6.11	0.58	0.2	0.15	0	9.92	1.32	0.39	0.37	2.34	1.44	0.91		0.05	0.21	14.76	53.1	15.87	0.64	2.36
2004-06-01	0.09	0.03	0.2	0.46	0.35	0.6	0.6	1.02	0.49	0.78	0.55	0.73	0.39	0.17	0.96	0.89	1.01	1.55	0.45	0.19	0.24	0.26	17.22	2.06	116.86	1.37		0.07	0.32	6.54	0.54	0.21	0.17	0	9.21	1.39	0.41	0.52	2.16	1.49	0.71	0.53	0.06	0.2	22.58	52.54	12.97	0.63	0.88
2004-07-01	0.08	0.03	0.21	0.58	0.49	0.65	0.54	0.97	0.48	0.88	0.5	0.65	0.41	0.17	0.9	0.96		1.44	0.44	0.18	0.33	0.27	20.64	1.83	123.67	0.73	1.6	0.1	0.37	5.86	0.58	0.21	0.2	0	8.94	1.5	0.43	0.36	2.11	1.55	0.7	0.66	0.77	0.21	22.19	51.64	11.18	0.45	1.33
2004-08-01	0.1	0.03	0.18	0.61	0.54	0.56	0.53	1	0.49	0.85	0.48	0.84	0.43	0.15	0.93	1.16	1.18	1.45	0.41	0.19	0.35	0.93	25.68	1.82	151.75	0.71	4.51	0.51	1.97	5.54	0.75	0.32	0.6	0.07	11.33	1.91	0.76	6.24	2.76	3.14	1.02	0.81	0.79	0.38	21.95	47.02	10.99	0.4	10.26
2004-09-01	0.07	0.03	0.2	0.42	0.45	0.5	0.52	1.09	0.48	0.59	0.47	0.4	0.31	0.09	1.02	0.78	1.32	1.38	0.38	0.22	0.63	1.43	14.19	2.31	88.6	0.9	0.62	0.74	1.46	7.76	1.01	0.68	0.8	0.07	17.12	2.58	1	2.04	4.1	5.77	1.84	1.04	0.56	0.59	19.73	63.92	14.35	0.57	4.4
2004-10-01	0.1	0.03	0.21	0.17	0.24	0.45	0.5	1.03	0.47	0.5	0.45	0.28	0.63	0.09	0.98	0.51	1.21	1.33	0.39	0.23	1.17	1.01	6.71	2.64	48.29	2.12	0.35	0.46	1.33	4.05	1.01	0.61	0.55	0.05	16.11	2.35	0.76	1.56	3.87	4.18	2.69	1.12	0.19	0.44	14.16	71.89	19.14	0.62	1.9
2004-11-01	0.11	0.03	0.22	0.06	0.08	0.41	0.42	1.16	0.46	0.3	0.42	0.19	0.68	0.09	1.1	0.23	0.88	1.19	0.32	0.21	0.92	0.74	20.38	3.72	102.99	3.96	0.06	0.28	1.19	15.69	2.89	1.52	1.08	0.03	33.13	4.64	0.73	1.13	6.45	8.43	6	1.85	0.07	1	22.35	104	24.2	1.18	1.62
2004-12-01	0.11	0.03	0.24	0.01	0.04	0.36	0.42	1.09	0.45	0.23	0.46	0.15	1.18	0.08	1.06	0.29	1.06	1.17	0.31	0.2	1.35		16.27	6.02	76.12	2.38	0.01	0.09	0.86	15.05	6.31	0.42	0.58	0.01	43.32	7.33	0.51	0.58	6.18	5.31	15.55	1.35	0.04	1.85	15.95	140.68	44.82	1.72	1.31
2005-01-01	0.12	0.02	0.19	0	0.03	1.37	0.82	0.94	0.37	0.64	1.22	1.37	1.52	1	0.93	1.01	2.64	2.24	1.15	0.2	1.74	0.19	8.76	9.47	63.71	1.39	0.01	0.06	0.64	10.29	5.84	0.11	0.29	0.02	34.35	6.34	0.47	0.27	3.39	3.64	15.08	0.89	0.03	1.92	14.84	136.85	45.88	8.02
2005-02-01	0.12	0.03	0.18	0.32	0.06	0.51	0.56	0.92	0.27	0.64	0.69	0.58	1.51	0.17	0.91	0.57	1.65	2	0.39	0.2	1.78	0.18	6.53	8.75	48.48	0.9	0.01	0.03	0.35	3.08	1.83	0.13	0.18	0.01	23.93	2.68	0.57	0.15	2.52	2.95	9.55	0.74	0.03	1.22	12.26	99.46	33.06	6.47	2.13
2005-03-01	0.14	0.03	0.17	0.14	0.06	0.48	0.54	1		0.41	0.62	0.43	0.97	0.14	0.95	0.42	1.31	1.6	0.37	0.22	1.71	0.18	9.59	5.3	66.89	1.3	0.01	0.03	0.37	3.51	1.27	0.08	0.21	0.01	18.61	2.19	0.6	0.17	2.31	2.42	3.8	0.83	0.03	0.76	11.86	76.24	23.43	1.55	1.53
2005-04-01	0.15	0.03	0.18	0.1	0.08	0.5	0.5	1.11	0.47	0.28	0.57	0.24	0.65	0.14	1.01	0.32	1.1	1.35	0.37	0.21	1.21		8.1	2.88	60.85	2.11	0.01	0.03	0.29	1.74	0.87	0.08	0.18	0.01	11.1	1.53	0.48	0.17	2.03	1.63	0.84	0.84	0.13	0.39	10.57	54.74	16.11	0.53	0.93
2005-05-01	0.16	0.03	0.17	0.21	0.11	0.58	0.5	1.07	0.29	0.56	0.67	0.69	0.37	0.15	0.95	0.6	1.2	1.39	0.43	0.21	0.55	0.22	15.29	2.01	113.79	2.54	0.06	0.05	0.69	6.01	0.93	0.11	0.22	0.01	10.55	1.74	0.42	0.17	2.1	2.08	0.69	0.87	1.82	0.35	11.95	50.81	14	0.59	2.91
2005-06-01	0.22	0.03	0.18	0.5	0.23	0.68	0.57	1	0.32	0.79	0.61	0.85	0.34	0.17	0.93	0.92	1.37	1.53	0.51	0.2	0.31		35.47	1.79	289.77	1.43	0.17	0.44	1.88	27.04	2.57	0.11	2.27	0.01	32.21	4.87	1.25	0.17	6.92	10.79	2.33	2.08	2.46	0.53	51.28	95.22	15.52	1.63	21.77
2005-07-01	0.21	0.03	0.2	0.68	0.6	0.73	0.59	1	0.34	0.82	0.72	0.84	0.37	0.17	1	1.04	1.48	1.56	0.47	0.18	0.15	0.7	29.52	1.74	234.42	0.86	0.03	0.18	0.69	17.94	1.94		1.07	0.03	19.91	3.59	0.89	0.2	4.49	5.58	2.39	1.03	2.41	0.42	29.3	86.92	15.97	1.62	19.95
2005-08-01	0.18	0.03	0.19	0.56	0.61	0.7	0.58	0.95	0.19	0.79	0.58	0.83	0.52	0.16	0.98	1.07	1.55	1.56	0.41	0.18	0.09		39.18	1.86	346.13	0.88	0.47	0.93	2.84	27.88	2.73	0.74	2.22	0.42	29.07	5.89	1.4	11.73	7.4	14.06	2.79	1.98	1.83	0.59	51.3	115.62	17.2	2.43	31.41
2005-09-01	0.18	0.03	0.03	0.44	0.6	0.55	0.55	1.05	0.21	0.61	0.57	0.41	0.5	0.18	1.05	1.01	1.63	1.32	0.47	0.17	0.32	2.71	38.18	2.03	256.63	0.75	8.44	1.73	4.76	32.28	2.88		3.06	0.23	37.39	5.44	2.63	8.64	13.28	12.29	3.49	2.43	0.91	0.96	40.18	116.5	16.77	2.72	18.91
2005-10-01	0.19	0.03	0.03	0.2	0.36	0.4	0.5	1.02	0.25	0.39	0.52	0.25	0.83	0.1	1.06	0.73		1.36	0.42	0.17	0.9	2.94	40.13	4.13	205.35	1.39	2.34	1.8	4.64	35.84	4.06	13.48	2.06	0.05	53.64	6.87	2.79	5.67	20.48	16.35	6.91	2.82	0.31	1.45	31.77	150.06	26.17	3.11	3.93
2005-11-01	0.07	0.03	0.03	0.09	0.12	0.38	0.49	1		0.37	0.5	0.18	0.96	0.1	1.12	0.5	1.13	1.52	0.39	0.17	1.43	3.89	123.78	8.41	295.7	2.38		1.62	5.33	85.7	16.66	32.67	2.02	0.03	109.96	22.6	4.14		39.13	22.97	19.97	5.39	0.13	3.2	36.64	254.77	62.09	6.27	2.24
2005-12-01	0.09	0.03	0.05	0.05	0.05		0.5	0.99	0.24	0.25	0.49	0.18	0.93	0.08	1.08	0.3	1.21	1.51	0.49	0.18		1.96	138.18	18.79	338.97	1.74		0.5	2.42	103.31	29.78	41.05	1.42	0.02	162.8	34.25	2.92		43.39	18.37	35.71	4.86	0.11	4.39	30.26	393.68	106.03	15.42	0.7
2006-01-01	0.13	0.03	0.07	0.01	0.02	0.56	0.62	0.97	0.25	0.22	0.49	0.22	0.98	0.24	1.04	0.28	1.35	1.67	0.65	0.19	1.37	0.99	88.08	23.95	327.61	1.81	0.22	0.11	1.43	73.54	27.69		0.59	0.02	134.8		1.44	0.16	22.04	10.11	40.28	2.79	0.13	4.3	20.76	457.58	145.97	25.95	1.67
2006-02-01	0.16	0.03	0.07	2.02	0.48	2.5	1.28	0.97	0.62	2.69	1.03	2.5	1.51	1.73	0.99	6.46	5.24	3.02	2.52	0.2	1.59	0.64	46.43	15.68	231.64	2.15	0.01	0.06	1.08	54.26	14.28	6.89	0.35		74.84		1.28	0.12	10.74	5.56	26.47	1.38	0.13	2.51	21.9	306.14	102.1	14.95	1.39
2006-03-01	0.15	0.03	0.13	0.69	0.73	0.7	0.55	0.99		0.58	0.52	0.53	0.94	0.39	1.03	0.49	1.4	1.91	1.14	0.19	1.8	0.7	21.5	9.71	119.02	1.78	0	0.05	0.9	17.51	1.97	0.6	0.24	0.01	28.71		0.53	0.33	4.6	3.47	11.64	1.06	0.13	0.96	22.23	166.35	53.81	1.09	1.25
2006-04-01	0.16	0.03	0.13	0.26	0.32	0.54	0.52	0.93	0.31	0.64		0.52	0.37	0.17	0.98	0.64	1.25	1.48	0.35	0.18	1.99		20.61	6.22	99.39	1.79	0.02	0.05	0.92	8.53	0.83	0.1	0.2	0.01	16.4		0.18	0.33	3.67	2.51	5.46	1	0.16	0.69	18.57	109.3	35.38	0.89	0.65
2006-05-01	0.17	0.03	0.15	0.34	0.32	0.62	0.52	0.95	0.31	0.77		0.72	0.4	0.12	0.94	0.84	1.28	1.44	0.39	0.17	1.93	0.6	24.82	4.15	96.66	1.71	0.14	0.05	0.71	5.81	0.5	0.08		0.01	12.06		0.25	0.12	3.24	2.15	2.76	0.99	0.26	0.56	16.95	73.77	25.34	0.76	0.11
2006-06-01	0.19	0.03	0.14	0.53	0.55	0.68	0.5	0.97	0.32	0.83		0.85	0.4	0.1	0.92	1.08	1.36	1.64	0.5	0.16	0.72	0.58	27.89	2.83	138.26	1.09	0.24	0.07	0.75	14.25	0.68	0.1	0.28	0.01	12.02		0.21	0.13	3.55	2.39	1.43	1	2.09	0.36	21.13	64.72	21.27	0.8	1.31
2006-07-01	0.19	0.03	0.16	0.6	0.59	0.65	0.54	0.96	0.32	0.9		0.86	0.45	0.09	0.96	1.26	1.38	1.67	0.43	0.18	0.25	1.45	50.63	2.68	325.13	0.9	5.6	0.3	3.6	30.66	2.99	1.77	3.75	0.01	28.15		1.27	4.83	7.2	10.79	2.9	2.38	2.38	0.41	49.95	113.43	22.11	1.84	21.43
2006-08-01	0.21	0.03	0.16	0.67	0.63	0.63	0.54	0.94	0.32	0.91		0.96	0.36	0.09	0.9	1.27	1.28	1.7	0.4	0.18	0.14	1.09	43.92	2.41	207.74	0.61	5.39	0.34	2.58	12.12	2.14	1.07	2.44		21.85		1.47	0.14	7.12	5.97	2.68	1.22	1.39	0.32	39.08	79.81	18.95	1.4	16.68
2006-09-01	0.22	0.03	0.09	0.54	0.6	0.57	0.51	0.93	0.32	0.55		0.43	0.36	0.07	0.86	0.64	1.29	1.44	0.42	0.17	0.88	0.95	32.28	3.11	141.3	0.73	1.66	0.24	0.37	12.06	2.18	2.41	1.43		24.63	4.09	1.35	0.23	9.36	6.69	3.12	1.15	0.93	0.43	27.9	85.2	20.82	1.47	6.02
2006-10-01	0.08	0.03	0.12	0.25	0.19	0.52	0.49	1.09	0.32	0.34		0.23	0.77	0.08	1.06	0.49	1.46	1.56	0.35	0.16	1.18	1.74	32.62	5.73	154.81	1.06	1.58	0.48	1.82	28.55	3.82	11.1	1.55		46.84	4.5	2.07	0.21	21.44	9.49	6.19	2.47	0.12	0.98	34.62	139.39	32.32	2.32	5.13
2006-11-01	0.1	0.03	0.12	0.08	0.06	0.45	0.47	1.16	0.31	0.33		0.24	0.98	0.08	1.16	0.63	1.18	1.73	0.39	0.18	1.24	1.53	57.83	9.48	172.7	1.34	1.04	0.19	1	63.01	13.68	25.96	1.39		85.78	30.2	1.81	0.4	33.28	12.17	15.33	4.31	0.03	2.41	30.58	220	62.82	3.15	3.26
2006-12-01	0.1	0.03	0.13	0.01	0.07	0.37	0.45	1.13	0.3	0.2		0.13	0.68	0.81	1.19	0.3	1.17	1.42	0.33	0.17		0.82	71.43	16.04	193	1.25	0.43	0.08	0.2	62.91	23.09	28.67	0.71		107.85		1.11	0.22	26.35	9.21	25.51	3.34	0.03	3.18	21.96	252.52	92.53	3.88	1.88
2007-01-01	0.1	0.03	0.13	0.01	0.07	0.4	0.49	1.06	0.32	0.18		0.19	0.94	0.17	1.15	0.28	1.25	1.41	0.55	0.17	2.03	0.54	52.86	18.56	176.48	1.18	0.08	0.04	0.17	42.64	18.85	14.05	0.38		81.04	22.8	0.85	0.14	13.51	5.33	28.64	1.63	0.03	2.55	19.03	180.93	87.79	9.12	1.54
2007-02-01	0.12	0.03	0.14	0.01	0.06	0.42	0.57	1	0.3	0.15		0.09	1.16	0.16	1.05	0.26	1.08	1.52	0.33	0.15	1.95	0.68	21.63	11.04	114.86	1.3	0.03	0.04	0.14	10.15	3.72	1.76	0.32		36.95	8.09	0.85	0.13	5.95	3.07	13.57	1	0.03	1.59	20.92	138.37	45.56	1.68	1.39
2007-03-01	0.13	0.03	0.13	0	0.03	0.51	0.48	1.07	0.25	0.17		0.11	0.82	0.19	1.5	0.26	1.37	1.52	0.38	0.14	1.99	0.4	13.69	8.65	96.88	1.24	0.03	0.03	0.08	7.29	1.81	0.14			25.3	2.42	0.89	0.12	3.76	2.54	8.27	0.85	0.03	1.06	19.91	107.82	31.36	0.79	0.98
2007-04-01	0.15	0.03	0.13	0	0.04	0.58	0.5	1.14	0.26	0.21		0.16	0.52	0.17	1.17	0.28	1.39	1.13	0.4	0.15		0.36	13.57	4.99	89.54	1.18	0.04		0.05	5.27	0.78	0.12	0.25		14.28	1.87	0.63	0.11	2.72	2.13	2.82	0.93	0.03	0.61	17.03	70.15	20.11	0.6	0.93
2007-05-01	0.16	0.03	0.12	0.14	0.05	0.7	0.49	1.1	0.27	0.49		0.42	0.37	0.21	1.08	0.51	1.46	1.07	0.45	0.15		0.35	14.01	3.35	87.57	1.2		0.03	0.05	4.67	0.59	0.1	0.24	0.01	10.82	1.58	0.36	0.12	2.23	1.93	0.68	0.9	0.12	0.58	13.67	59.74	15.23	0.55	1.25
2007-06-01	0.18	0.03	0.12	0.41	0.06	0.82	0.51	1.08	0.28	0.67		0.53	0.38	0.23	1.03	0.69	1.52	1.22	0.54	0.16	0.54	0.41	29.01	2.69	107.74	1	0.04	0.08	0.15	4.45	0.73	0.14	0.3		10.55	1.77	0.46	0.24	2.63	2.31	0.27	0.86	0.72	0.46	13.11	57.92	12.8	0.58	1.66
2007-07-01	0.18	0.03	0.12	0.56	0.23	0.61	0.52	1.13	0.27	0.78		0.59	0.33	0.27	1.05	0.9	1.44	1.27	0.66	0.16	0.56	0.55	29.09	2.48	107.67	0.67	0.04	0.09	0.19	6.07	4.64	0.15	0.33	0.01	12.91	2.3	0.6	0.17	2.3	2.9	1.57	0.79	0.61	0.43	12.91	58.26	11.91	0.63	2.52
2007-08-01	0.17	0.03	0.11	0.57	0.36	0.57	0.51	1.06	0.27	0.82		0.85	0.36	0.22	1.02	0.99	1.54	1.35	0.7	0.14				2.13	94.1		0.11								11.62				2.37	2.52	1.86	1.09	0.03	0.43	12.62	54.03	10.87	0.6	2.31
2007-09-01	0.17	0.03	0.08	0.59	0.43	0.54	0.49	1.16	0.29	0.59		0.55	0.4	0.13	1.16	0.64	1.37	1.24	0.44	0.14				2.61	65.47		0.08								17.16					4.61	2.37	1.1	0.03	0.18	13.7	61.24	12.72	0.85	2.1
2007-10-01	0.16	0.03	0.09	0.35	0.26	0.51	0.49	1.1	0.3	0.43		0.33	0.37	0.12	1.14	0.55	1.54	1.41	0.45	0.15				4.24	56.65		0.04								31.15					6.55	2.18	1.35	0.03	0.72	14.68	95.9	19	1.13	1.14
2007-11-01	0.1	0.03	0.08	0.19	0.09	0.52	0.48	1.18	0.31	0.35		0.15	0.43	0.14	1.23	0.36	1.28	1.58	0.35	0.16				5.82	60.22		0.01								57.66			0.01		5.38	11.64	1.67	0.03	1.29	15.36	121.91	34.71	1.34	6.46
2007-12-01	0.13	0.03	0.11	0.1	0.07	0.43	0.47	1.16	0.25	0.28		0.13	0.61	0.09	1.19	0.23	1.27	1.6	0.42	0.16	1.57				50.91										53.72			0.01		3.97	16.09	1.22	0.03	1.71	13.32	126.76	37.9		4.46
2008-01-01	0.15	0.03	0.11	0.05	0.04	0.49	0.69	1.16	0.28	0.23		0.21	0.69	2.01	1.15	0.28	1.6	1.8	1.49	0.16		0.24			39.03	1.8		0.04	0.05	9.22	7.22	1.89			42.42	9.7	0.4	0.01	4.7	3.35	10.48	0.84	0.03	1.99	12.4	125.16	34.82	8.09	0.09
2008-02-01	0.15	0.03	0.12	0.08	0.03	0.46	0.39	1.21	0.27	0.23		0.19	0.72	0.19	1.17	0.34	1.35	1.59	0.82	0.15	1.35	0.22	6.05		33	1.89		0.03	0.05		1.93	0.11			26.77	2.84	0.43	0	3.36	2.57	6.5	0.75	0.03	1.23	12.38	97.98	38.5	2.06	0.08
2008-03-01	0.16	0.03	0.13	0.05		0.46	0.39	1.23	0.22	0.21		0.14	0.64	0.08	1.12	0.28	1.39	1.59		0.18	1.35	0.19	9.07		40.88	2.05		0.02	0.05	3.05	1.07				17.53	2.01	0.32	0	2.66	2.63	2.64	0.8	0.03	1.47	11.24	70.3	30.1	0.55	0.21
2008-04-01	0.18	0.03	0.13	0.14		0.56	0.39	1.15	0.64			0.2	0.28	0.06	1.05	0.33	1.15	1.57		0.18	1.23	0.17	10.34	3.68	42.81	1.76		0.03	0.05	2.41	0.87	0.98		0	12.72	1.92	0.34	0.01	2.2	2.03		0.78	0.16	0.89	9.31	57.69	25.27		0.27
2008-05-01	0.18	0.03	0.14	0.43		0.54	0.43	1.18				0.3	0.29		1.05	0.41	1.19	1.66		0.18	0.81	0.17	36.31	2.64		2		0.04	0.06	16.58	2.25	3.65		0.01	21.03		0.38	0.01		8.95	5.87	1.84	0.78	0.79	32.35	94.36	36.62	2.04	1.69
2008-06-01	0.18	0.04	0.15	0.75		0.54	0.45	1.13				0.47	0.25	0.21	1.06		1.15	1.34		0.18			53.04	2.1	192.93	1.52		0.11	0.07	28.39	2.38	4.63	2.58	0.12	22.86	4.26	0.95	0.02	5.87	10.77	2.29	2.09	0.7	0.52	39.38	92.52		1.3	7.52
2008-07-01	0.18	0.05	0.15	1.06		0.51	0.47	1.14					0.24	0.11	1.1		1.26	1.42		0.16	0.43	0.4	29.77	1.9	134.19	1.09		0.09	0.11		1.3	1.44	1.52	0.1	13.51	3.18	0.84		3.91	3.62	1.86	1.05	3.22	0.41	17.75	61.86	1.71	0.9
2008-08-01	0.18	0.05	0.13		0.51	0.47	0.47	1.08	0.52				0.07	0.21	1.09		1.31	1.43		0.16	0.24	1.34	57.63	1.71	261.32	1.56	11.19	0.56	1.44		2.12	4.25	3.51	1.12	24	4.76	1.93		9.08	8.8	1.59	2.15	0.77	0.66	58.88	80.05	1.62	1.19
2008-09-01	0.18	0.03	0.13	8.09	0.46	0.41	0.47	0.96	0.21				0.11	0.03	1.05	0.89	1.32	1.33		0.17	0.79	1.52	28.31		131.97		2.47	0.49	0.79		1.57		1.45	0.1	25.88	3.68	2.3	0.13	9.54	10.14	2.48	1.66	0.48	0.97	21.47	80.79	2.34	1.46
2008-10-01	0.17	0.03	0.14		0.32	0.37	0.45	0.94	1.9				0.56	0.16	1.07	0.55	1.29	1.25		0.18	1.12	1.98	25.49	6.36	122.26		1.22	0.75	1.03	29.35	3.92	15.13	1.43	0.05	45.12	8.13	2.68	0.16	15.71	13.98	2.04	2.54	0.16	1.33	22.3	116.48	3.86	1.91
2008-11-01	0.14	0.04	0.16		0.21	0.34	0.41	0.89	4.25				0.67		1.01	0.5	1.47			0.17	1.33	2	136.57	9.42	206.48	1.96	1.21	0.34	1.88	78.11	17.45	43.66	1.4	0.03	111.4	30.7	2.61	0.56	38.63	16.96	24.42	4.84	0.09	2.11	26.97	250.47	39.22	4.93	2.13
2008-12-01	0.14	0.03	0.16	0.07	0.11	0.36	0.41	1.04	4.64				0.82	0.13	1.1	0.4	1.53	1.26		0.14	1.47	1.03	99.82	11.44	197.84	2.05	0.13	0.1		71.49	20.4	29.59	0.65	0.02	102.35	36.94	1.63	0.08	27.38	10.33	24.62	2.76	0.09	1.68	18.22	284.97	58.88	6.6	0.44
2009-01-01	0.14	0.03	0.15	0.05	0.05	0.39	0.4	1.05		0.21			0.87	0.12	1.12	0.32	1.85	1.36	0.26	0.16	1.44	0.52	48.38	10.3	116.12	2.15	0.01	0.06	2.16	48.85	8.82	6.29	0.47	0.01	60.69	15.32	1.07	0.01	10.82	5.94	20.43	1.38	0.06	1.69	12.9	197.81	47.89	6.03	0.3
2009-02-01	0.15	0.03	0.15	0.03	0.04	0.4	0.4	0.99		0.19			0.83	0.11	1.09	0.31	1.33	1.06	0.31	0.16	1.68	0.29	25.85	8.73	84.49	1.88	0	0.04			3.1	0.86	0.32	0	39.01	4.77	0.64	0.01	5.58	2.98	14.4	1.13	0.03	1.18	14.08	145.07	37.64	4.33	0.28
2009-03-01	0.17		0.13	0.03	0.04	0.44	0.38	0.97		0.19			0.6	0.15	1.14	0.31	1.15		0.45		1.61	0.42	16.95	7.31	80.15	2.31	0	0.04			1.91	0.3	0.26	0	23.89	1.99	0.72	0.01	4.48	2.27	8.05	1.08	0.08	0.79	13.05	107.91	29.99	1.8	0.96
2009-04-01	0.17		0.13	0.05	0.04	0.47	0.42	1.08		0.22			0.26	0.13	1.24	0.33	1.04	1.04	0.48		1.66	0.36	16.32	5.75	79.47	2.41		0.03			1.32	0.18	0.24		15.87	1.74		0	4.08	1.86	3.24	0.9	0.11	0.56	11.17	79.9	23.48	0.82	1.86
2009-05-01	0.18		0.14	0.12	0.05	0.5	0.45	1.03		0.54			0.3	0.15		0.68	1.33	1.15	0.56	0.15		0.34	19.8	3.05	94.67	2.61	0	0.04	0.08		1.12		0.21	0	10.81		0.36		2.91	1.95	1.34	0.84	0.13	0.39	11.05	60.54	16.58	0.73	2.67
2009-06-01	0.18		0.14	0.64		0.4	0.48	1.06	1.21	0.68			0.32	0.17	1.12		1.37	1.24	0.49	0.16	0.81	0.35	30.25	2.11	115.24	2.16	0.08	0.06	0.08		0.86	0.18	0.27	0.01	8.95		0.34		2.62	1.97	0.55	0.86	0.1	0.35	11.55	57	11.8	0.7	1.86
2009-07-01	0.18		0.15	1.08	0.45	0.39	0.42	1.1	1.04	0.86			0.35	0.2	1.15	2.64	1.46		0.54	0.17	0.35	0.48	39.77	1.86	97.52	1.34	0.21	0.12	0.1		0.9	0.17	0.32	0.01	10.51		0.45		3.07	2.38	0.26	0.83	0.27	0.35	9.73	54.43	10.71	0.7	3.06
2009-08-01	0.18		0.15	0.67	0.55	0.38		1.08	0.45	0.82			0.35	0.14	1.14	1.99	1.4		0.51	0.16	0.1	0.87	44.05	1.92	122.96	1.12	1.14	0.28	0.44		1.11	0.42	0.89	0.56	13.13		0.87	0.11	4.61	4.28	0.91	0.87	0.49	0.38	14.88	63.81	10.6	0.82	4.3
2009-09-01	0.18		0.15	0.59	0.51	0.37	0.39	1.07	0.35	0.89			0.28	0.25	1.16	2.55	1.47		0.58	0.15	0.46	1.12	33.22	2.3	145.65	1.36	1.3	0.3	0.34		1.79	0.91	2.39	0.07	22.22	2.26	1.11	0.05	6.53	14.2	2.3	1.65		0.68	34.85	84.76	11.46	1.44
2009-10-01	0.16	0.03	0.11	0.37	0.42	0.34	0.36	1.02	0.36	0.44			0.53	0.12	1.1	0.4	1.16		0.39	0.15	1.18	1.38	14.97	3.25	71.64	2.33	0.46	0.36	0.18	11.1	2.35	3.72	1.44	0.04	28.46	4.6	1.34		8.94	11.77	2.71	1.53		0.82	15.4	83.8	13.81	1.68	3.07
2009-11-01	0.12	0.03	0.1	0.23	0.23	0.34	0.37	1.13	0.32	0.36			0.65	0.09	1.21	0.38	1.57		0.27	0.14	1.38	1.38	36.13	5.57	77.72	3.72	0.08	0.24	0.25		1.67	10.52	1.43	0.03	46.67	3.44	1.39		12.87	10.56	5.72	2.29		1.03	20.1	121.88	17.91	1.87	1.01
2009-12-01	0.12	0.03	0.1	0.13	0.12	0.33	0.38	1.13	0.3	0.26			0.61	0.09	1.24	0.36	1.27		0.26	0.14	1.38	0.72	53.72	10.31	106.79	3.81	0.01	0.1	0.2			15.64	1.01	0.02	71.08	17.2	0.77		12.5	9.12	15.13	2.35		1.72	13.65	200.9	55.92	2.68	1.32
2010-01-01	0.13	0.03	0.1	0.05	0.05	0.33	0.4	1	0.36	0.23			0.9	0.06		0.34	1.7		0.27	0.14	1.69	0.47	29.8	11.87	100.99		0	0.06	0.12		10.03	2.83	0.41	0	53.25	16.53	0.5		7.17	4.16	14.94	1.26		1.57	11.93	196.61	75.41	5.52
2010-02-01	0.18	0.03	0.1	0.01	0.04	0.35	0.44	1	0.36	0.23			0.58	0.08	0.95	0.37			0.3	0.15	1.46	0.4	17.02	9.88	79.93	2.11	0	0.05	0.07		3.65	0.37	0.39	0	34.21	4.71	0.53		4.22	4.23	12.59	1.08		1.03	12.32	149.21	60.15	3.17
2010-03-01	0.2	0.03	0.11	0.02	0.05	0.38	0.39	1.05		0.24			0.58	0.09	1.03	0.41			0.36	0.15	1.68	0.38	18.81	9.23	74.79	1.35	0.01	0.06	0.06		2.6	0.22	0.4	0	25.9	4.03	0.53		3.97	3.3	10.29	1.16		1.01	11.03	118.03	52.14	1.41
2010-04-01	0.2	0.03	0.11	0.07	0.05	0.41	0.41	0.9		0.29			0.39	0.1	0.91				0.41	0.16		0.35	15.65	6.14	67.37	1.77	0.01	0.06	0.06		0.82	0.22	0.37	0	14.51	1.18	0.41		3.37	2.53	4.91	1.06		0.5	11.6	81.57	40.43	1.02
2010-05-01	0.17	0.03	0.08	0.12	0.06	0.42	0.42			0.63			0.24	0.12	0.93	1			0.46	0.16		0.34	21.5	4.17	86.02	1.73	0.01	0.08	0.05		0.59	0.23	0.37	0	10.18	1.12	0.37		3.01	2.31	1.25	1.05		0.35	10.2	62.71	33.84	0.9
2010-06-01	0.17	0.04	0.08	0.42		0.4	0.43	0.94	0.28	1.07			0.19	0.12	1.1	1.5			0.44	0.16		0.35	29.85	3.35	102.36	1.24	0.03	0.12	0.06		0.59	0.23	0.38	0	9.28	1.13	0.38		2.84	2.62	0.92	1.07	0.01	0.31	11.3	59.83	15.33	0.89	6.94
2010-07-01	0.17	0.04	0.08	0.65		0.4	0.42	0.97	0.27	0.9			0.16	0.12	1.19	1.6			0.49			0.36	27.93	2.9	86.4	0.68	0.08	0.13	0.08		0.63	0.23	0.38	0.01	8.59	1.13	0.38	0	2.59	2.8	0.63	1.11	0.02	0.29	11.63	50.71	10.75	0.81	4.81
2010-08-01	0.16	0.03	0.08	0.77	0.53	0.41	0.39	1.02	0.27	0.93			0.14	0.14	1.13	1.26			0.48	0.14		0.38	18.08	2.69	90.45	0.49	0.04	0.12			0.61	0.24	0.37	0.03	8.55	1.13	0.36	0	2.5	3.41	0.5	1.08	0.02	0.26	9.18	51.39	10.41	0.75	2.7
2010-09-01	0.16	0.03	0.02	0.62	0.52	0.4	0.4	1.03	0.25	0.64			0.14	0.12	1.05	0.97			0.45	0.17		0.41	6.05	2.78	61.63	0.63	0.01	0.14			0.62	0.27	0.4	0.03	8.54	1.15	0.35	0	2.56	4.33	1.5	1.09	0.02	0.27	9.39	55.2	11.51	0.74	1.88
2010-10-01	0.13	0.02	0.04	0.37	0.42	0.39	0.39	1.14	0.29	0.45			0.26	0.1	1.24	0.69	1.09		0.46	0.16		0.48	3.93	3.64	56.35	1.05	0.01	0.21			1.13	0.41	0.43	0.02	11.83	2.43	0.32		3.08	4.9	3.87	1.25	0.02	0.35	7.41	76.03	18.44	0.81
2010-11-01	0.1	0.03	0.06	0.26	0.31	0.39	0.34	1.21		0.4			0.44	0.08	1.3	0.48	1.07		0.46			0.49	9.68	4.76	45.9	1.55	0	0.2		3.38	1.7	1.18	0.82	0.02	20.44	2.78	0.36	0	4.05	6.03	8.96	1.62		0.61	8.99	100.02	29.61	0.85
2010-12-01	0.09	0.02	0.07	0.2		0.39	0.33	1.23		0.33		0.1	0.52	0.07	1.18	0.39	1.44		0.42	0.14		0.27	2.64	6.37	16.57	0.93		0.07	0.02		1.95	1.01	0.41	0	18.35	2.6	0.28	0	2.75	3.62		1.16		0.86	5.83	99.46	46.94	1.07	0.16
[truncated: 199 more columns]

## Sheet: mean discharge m3s-1 (2 of 3) 
Date	RIO LOA EN ESCORIAL	RIO SALADO EN SIFON AYQUINA	RIO SAN PEDRO EN PARSHALL 2	RIO SILOLI ANTES B.T. FCAB	CANAL CUNO EN SOCAIRE	CANAL TILOMONTE ANTES REPRESA	CANAL VILAMA EN VILAMA	RIO LOA ANTES REPRESA LEQUENA	RIO LOA D.J SAN SALVADOR	RIO LOA EN FINCA	RIO LOA EN SALIDA EMBALSE CONCHI	RIO SALADO A. J. CURTI	RIO SAN PEDRO EN PARSHALL	RIO LOA EN ANGOSTURA	RIO LOA EN DESEMBOCADURA	RIO LOA EN VADO SANTA BARBRA	RIO SAN PEDRO EN PARSHALL N°2 (B.T CHILEX)	RIO TOCONCE ANTES REPRESA SENDO	ESTERO CULEBRON EN EL SIFON	ESTERO PUNITAQUI ANTES JUNTA RIO LIMARI	ESTERO PUPIO EN EL ROMERO	RIO CHOAPA EN CUCUMEN	RIO GUATALUME EN EL TOME	RIO HURTADO EN SAN AGUSTIN	RIO ILLAPEL EN LAS BURRAS	RIO LA LAGUNA EN SALIDA EMBALSE LA LAGUNA	RIO MOSTAZAL EN CAREN	RIO CHOAPA EN PUENTE NEGRO	RIO CUNCUMEN ANTES JUNTA CHOAPA	RIO GRANDE EN PUNTILLA SAN JUAN	RIO CHOAPA EN SALAMANCA	RIO CLARO EN RIVADAVIA	RIO COGOTI EN FRAGUITA	RIO COMBAERBALA EN RAMADILLAS	RIO COMBARBALA EN RAMADILLAS	EL RIO ELQUI EN ALGARROBAL	ESTERO DERECHO EN ALCOHUAZ	RIO ELQUI EN LA SERENA	RIO GRANDE EN LAS RAMADAS	RIO HURTADO EN ANGOSTURA DE PAN	RIO ILLAPEL EN EL PERAL	CANAL CENTRAL LOS MOLLES EN CAMARA DGA	ESTERO PUPIO ANTES QUEBRADA LLAU- LLAU	RIO CHALINGA EN LA PALMILLA	RIO CHOAPA AGUAS ARRIBA ESTERO	RIO LIMARI EN PANAMERICANA	RIO MOSTAZA EN CUESTECITA	RIO RAPEL EN JUNTA	RIO TASCADERO EN DESEMBOCADURA
2011-01-01	1.53	0.41	1.18	0.16	0.09	0.02	0.07	0.45	0.29	0.09	0.54	0.08	0.95			0.39	1.07			0.01	0	3.07	0	0.91	0.68	1.29	0.04	1.19	0.12	0.18	1.03	0.56	0.55	0	2.62	2.62	0.39	1.41	0.87	0.19		0.27		0.33	1.36	0.66	0.25		0.17
2011-02-01	5.22	1.9	1.26	0.19	0.14	0.03	0.07	0.59		3.13	2.46	1.91	1.2			1.09	1.15	1.03		0.01	0	2.39	0	0.87	0.61	1.34	0.03	0.67	0.17	0.14	0.88	0.54	0.45	0	2.6	2.6	0.37	0.62	0.72	0.2	0.01	0.27		0.32	0.26	0.43	0.2		0.22
2011-03-01	1.32	0.5	1.33	0.18	0.12	0.03	0.08	0.32		0.2	0.49	0.06	1.25			0.8	1.13			0.01	0.01	2.33	0	0.83	0.54	1.23	0.03	0.61	0.19	0.21	0.69	0.59	0.31	0	2.81	2.81	0.38	0.1	0.8	0.27	0.01	0.26		0.31	0.18	0.41	0.26		0.21
2011-04-01	1.56	0.61	1.16	0.2	0.15	0.03	0.09	0.44	0.56	0.18	0.34	0.23	1.08			0.77	1.03	0.44		0.01	0	2.12	0.01	0.85	0.5	0.22	0.03	0.87	0.12	0.61	0.52	0.79	0.22	0	2.57	2.57	0.39	0.15	0.92	0.27	0.01	0.27		0.32	0.25	0.39	0.3		0.25
2011-05-01	1.69	0.46	1.31	0.2	0.15	0.03		0.48	0.76	0.84	0.34	0.05	1.18			0.78		0.39		0.01	0	2.02	0.01	0.86	0.5	0.22		1.13	0.14	1.87	0.79	0.94	0.23	0	2.91	2.91	0.38	2.03	0.89	0.55		0.28		0.32	1.4	0.43	0.33		0.26
2011-06-01	1.24	0.46	1.22	0.19	0.16	0.03		0.4	0.8	0.98	0.15	0.05	1.11			0.66	1.04	0.41	0.51	0.98	0.01	2.17	4.64	1.16	0.67	0.2	0.3	3.03	0.15		1.47	1.88	1	0.09	3.71	3.71	0.58	2	0.91	2.29	0.56	0.33		0.32	2.49	33.01	0.44	0.31	0.36
2011-07-01	1.53	0.53	1.22	0.16	0.16	0.03	0.11	0.49	0.86	0.67	0.45	0.08	1.1			0.74	1.07	0.42	0.39	0.85	0	2.23	0.31	1.32	0.82	0.19	0.44	3.13	0.14	5.72	1.28	1.83	1.59	0.29	3.75	3.75	0.69	1.88	1.17	1.56	0.21	0.37		0.35	1.19		0.52	0.89	0.41
2011-08-01	1.27	0.49	1.29	0.15	0.17	0.04	0.06	0.39	0.74	0.64	0.4	0.06	1.18				1.11	0.45	0.17	0.53	0	2.57	0.17	1.34	0.82	0.19	0.5	2.25	0.16	5.35	1.16	1.52	1.41	0.34	3.46	3.46	0.65	1.07	1.47	1.34	0.15	0.39		0.4	0.38	1.71	0.56	0.66	0.41
2011-09-01	1.11	0.46	1.3	0.18		0.04	0.08	0.43	0.71	0.45	0.42								0.03	0.6	0.05	4.63	0.14	1.62	1.41	0.2	0.4	1.64	0.19	5.3	2.07	1.03	1.95	0.76	2.89	2.89	0.64	0.79	2.32	0.7	0.12	0.52	0.03	0.46	0.21	1.21	0.73	0.13	0.53
2011-10-01		0.69	1.37	0.18	0.15	0.03	0.1	0.27	0.42	0.48	0.58		1.27		0.4		0.94	0.8		0.17	0.04	10.3	0.08	1.79	1.85	0.22	0.32	4.09	0.25	5.52	6.63	0.9	2.42	1.28	2.6	2.6	0.66	0.41	3.35	0.78	0.15	0.57	0.01	0.53	0.53	1.06	0.83	0	0.9
2011-11-01	0.89	0.63	1.34	0.17	0.15	0.03	0.09	0.31	0.33	0.71	0.8		1.21		0.34		1.19			0.01	0.01	11.1	0.04	1.84	1.65			5.55	0.21	3.2	6.63	0.65	2.11	1.12	2.27	2.27	0.65	0.28	2.58	0.55	0.15	0.43	0.01	0.5	0.96		0.8	0
2011-12-01	0.85	0.38	1.28	0.17	0.15	0.03	0.08	0.43	0.24	0.2	0.63		1.12				1.13		0	0	0.01	5.71	0.03		1.02			1.49	0.15	0.84	4.57		1.17	0.37	2.74	2.74	0.55	0.22	1.54		0.12	0.37	0.01	0.42	0.2		0.6		0.28
2012-01-01	3.01	2.42	1.31	0.17	0.16	0.03	0.09	0.79	0.3	1.45	1.25	1.37	1.14		0.76	0.81		0.76	0	0	0	3.55	0.03	1.38	0.71	1.48	0.06	1.13	0.14	0.35	1.78	0.78	0.56	0.03	2.94	2.94	0.53	1.87	1.16	0.34	0.05	0.32	0	0.38	0.13	0.68	0.46	0	0.17
2012-02-01	14.46	7.72	1.14	0.16	0.14	0.03	0.1	3.94	0.27	8.06	7.63	6.6	1.11		4.65	6.81		1.27	0.02	0	0	2.66	0.04	1.19	0.59	0.66	0.04	0.56	0.2	0.21	0.45	0.85	0.51	0	2.54	2.54	0.41		1.01	0.31	0.03	0.33	0	0.33	0.13	0.67	0.42	0	0.12
2012-03-01	3.76	3.64	1.25	0.14	0.16	0.03		1.27	0.43	3.68	0.71	6.93	1.23			4.1		0.36	0		0	2.33	0.03	1.29	0.49	0.42	0.04	0.59	0.17	0.29	0.45	0.9	0.37	0	2.63	2.63	0.35	0.23	0.99	0.32	0.13	0.34	0.01	0.3	0.12	0.58	0.42	0	0.1
2012-04-01	1.38	1.27	1.34	0.13	0.17	0.03	0.09	0.66	1.18		0.2	0.06	1.25				1.25	0.29	0.02		0	2.2	0.03	1.26	0.58	0.28	0.05	0.86	0.13	1.37	0.72	1.22	0.4	0	2.97	2.97	0.42	0.14	1.01	0.6	0.1	0.34	0	0.33	0.17	0.75	0.42	0.03	0.17
2012-05-01	0.95	0.94	1.23	0.14	0.17	0.03	0.09	0.57	1.1	0.94	0.1	0.05	1.11		0.88		0.82	0.43	0.01		0	2.23	0.02	1.32	0.65	0.22	0.08	1.57	0.16	2.2	1.07	1.52	0.48	0.02	3.34	3.34	0.5	0.08	1.16	1.37	0.12	0.39	0	0.33	0.38	0.93	0.5	0.1	0.28
2012-06-01	0.89	0.68	1.17	0.13	0.18	0.03	0.07	0.59	1.06	0.57	0.23	0.07	1.07		0.81	0.43	1.1	0.43	0.01		0.01	2.42	0.02	1.37	0.76	0.19	0.11	1.89	0.11	2.6	0.77	1.62	0.54	0.02	3.48	3.48	0.58	0.08	1.26	1.47	0.13	0.4	0.01	0.33	0.66	1.12	0.47	0.09	0.27
2012-07-01	1.27	0.64	1.19	0.14	0.19	0.03	0.14	0.72	1.17	0.73	0.65	0.07	1.19		0.84	0.5	1.06	0.43	0.02		0.01	2.14	0.02	1.22	0.69	0.19	0.12	1.81	0.12	2.4	0.79	1.36	0.41	0.02	3.37	3.37	0.48	0.08	1.12	1.42	0.05	0.34	0	0.32	0.9	1.24	0.48	0.07	0.2
2012-08-01	1.49	0.52	1.2	0.14	0.2	0.03	0.09	0.72	1.16	0.68	0.66	0.05	1.21		0.87	0.41	1.03	0.42	0.05	0.3	0.01	2.32	0.02	1.2	0.7	0.22	0.16	2.01	0.12	3.12	1.05	1.34	0.45	0.02	3.34	3.34	0.45	0.08	1.05	1.3	0.17	0.34	0.01	0.32	1.32	1.98	0.53	0.2	0.26
2012-09-01	1.38	0.48	1.17	0.13	0.19	0.04	0.07	0.59	0.65	0.44	0.66	0.04	1.25		0.62	0.31	1.03	0.4	0	0.14	0.01	3.6	0.01	1.28	0.94	1.4	0.15	1.91	0.13	2.34	1.09	0.92	0.74	0.01	3.61	3.61	0.49	0.04	1.57	0.88	0.04	0.39	0.01	0.32	0.94	1.96	0.59		0.32
2012-10-01	1.2		1.22	0.13	0.19	0.03	0.07	0.6	0.48	0.28	0.71	0.07	1.36	1.53	0.31	0.35	1.08	0.42	0	0.03	0.01	3.97	0	1.03	0.76	2.08	0.08	2.52	0.13	0.53	1.23	0.74	0.52	0	3.54	3.54	0.44	0.04	1.35	0.43	0.12	0.31	0.01	0.31	0.8	1.72	0.54	0.05	0.22
2012-11-01	1.1	0.26	1.22	0.13	0.15	0.03	0.07	0.6	0.27	0.21	0.6	0.09		1.42	0.14	0.37	1.07	0.4	0	0.01	0.01	5.47	0	0.96	0.73	2.1	0.05	2.01	0.12	0.28	1.56	0.47	0.39	0	3.29	3.29	0.44	0.03	0.96	0.31	0.15	0.28	0.01	0.29	0.45	1.51	0.37	0	0.17
2012-12-01	1.23	0.6	1.27	0.12	0.15	0.03	0.06	0.53	0.27	0.26	0.87	0.16	1.54	1.38	0.09	0.32	1.12	0.38		0.01	0	2.63	0	0.91	0.62	1.5	0.04	1.13	0.13	0.12	1.52	0.36	0.3	0	2.87	2.87	0.41	0.05	0.7	0.31	0.04	0.26	0	0.29	0.27	1.15	0.33	0.01	0.09
2013-01-01	1.11	0.87	1.31	0.13	0.15	0.03	0.06	0.54	0.24	0.22	0.67	0.18	1.5	1.45	0.03	0.43	1.17				0	2.37	0	0.9	0.42	1.36	0.03	0.34	0.12	0.11	0.76	0.34	0.27	0	2.72	2.72	0.4	0.02	0.76	0.23	0.02	0.24	0.01	0.27		0.93	0.2	0.01	0.07
2013-02-01	1.48	1.83	1.28	0.13	0.14	0.03	0.04	0.77	0.25	0.42	0.66	0.93	1.21		0.02	0.42	1.14			0	0	2.38	0	0.91	0.36	1.36		0.15	0.1	0.09	0.59	0.42	0.33	0	3.03	3.03	0.39	0.02	0.66	0.38	0.01	0.24	0.01	0.26	0.26	0.74	0.17	0.01	0.11
2013-03-01	1.19	0.55	1.33	0.13	0.15	0.03	0.08	0.51	0.21	0.28	0.67	0.16	1.22		0.02		1.2			0	0	2.05	0	0.84	0.35	1.33	0.02	0.12	0.09	0.11	0.3	0.7	0.19	0	3.06	3.06	0.34	0.02	0.58	0.27	0.01	0.24	0.01	0.26	0.21	0.72	0.17	0.01	0.09
2013-04-01	1.25	0.66	1.22	0.13	0.15	0.03	0.09	0.5	0.18	0.27	0.45	0.15	1.13		0.02	0.29	1.13		0	0	0	1.82	0	0.82	0.37	1.31	0.02	0.14	0.09	0.14	0.28	0.63	0.21	0	3.37	3.37	0.42	0.01	0.68	0.32	0.01	0.26	0.01	0.25	0.23	0.75	0.15	0.02	0.09
2013-05-01	1.29	0.9	1.29	0.16	0.17	0.04	0.1	0.5	0.48	0.48	0.59	0.17	1.23		0.02	0.32	1.17		0	0	0	1.77	0.03	0.91	0.5	0.39	0.07		0.06	2.23	0.62	0.96	0.38	0	3.25	3.25	0.55	0.01	0.91	1.56	0.08	0.28		0.26	0.29	1.1	0.26	0.26	0.22
2013-06-01	1.4	0.84	1.28	0.17	0.17	0.04	0.1	0.53	0.85	0.66	0.57	0.18	1.24	1.33	0.45	0.32	1.2		0		0	2.33	0	1.34	0.75	0.18	0.3	0.91	0.07	3.41	0.66	1.34	0.93	0.01	3.29	3.29	0.79	0.02	1.24	1.82	0.05	0.4	0.01		1.2	1.62	0.43	0.73	0.31
2013-07-01	1.52	0.94	1.07	0.16	0.17	0.04	0.1	0.53	0.9	0.65	0.53	0.24	1.19	1.31	0.59	0.49		0.35	0		0	2.27	0	1.22	0.71	0.19		0.74	0.08	2.65	0.51	1.4	0.7	0.01	3.29	3.29	0.76	0.02	1.03	1.42	0.05	0.35	0.01		1.08	0.87	0.38	0.3	0.3
2013-08-01	1.56	0.96	1.35	0.16	0.17	0.04	0.07	0.53	0.95	0.51		0.25	1.51	1.33	0.6	0.46	1.18	0.35	0	0	0	2.41	0.01	1.33	0.74	0.19		0.54	0.08	2.22	0.54	1.16	0.61	0	3.13	3.13	0.71	0.01	1.25	1.23	0.14	0.36	0.01	0.23	0.78	0.55	0.31	0.13	0.29
2013-09-01	1.36	0.5	1.26			0.04	0.06	0.57	0.88	0.29		0.18	1.44	1.3	0.48	0.45	1.1	0.35		0	0	3.17	0.01	1.55	0.86	0.19	0.18	0.28	0.06	3.03	0.67	1.05	0.78	0.01	2.81	2.81	0.73	0.01	1.91	1.14	0.27	0.37	0.01	0.33	0.54	0.53	0.48	0.03	0.37
2013-10-01	1.03	0.52	1.31	0.04	0.14	0.04	0.06	0.64	0.45	0.18		0.11	1.49	1.25	0.2	0.41	1.14	0.34		0	0	6.11	0	1.29	0.82	0.19	0.19	0.4	0.08	2.31	1.77	0.83	0.75	0	2.49	2.49	0.63	0.01	1.86	0.59	0.34	0.32	0.01	0.34	0.52	0.6	0.5	0	0.37
2013-11-01	0.86	0.46	1.31	0.15	0.15	0.04	0.07	0.49	0.38	0.11		0.1	1.33	1.04	0.11	0.42	1.12	0.32		0.01	0	8.63	0	1.61	0.91	0.6	0.11	1.82	0.08	1.94	3.48	0.88	0.92	0.01	2.79	2.79	0.65	0.01	1.99	0.47	0.21	0.3	0.01	0.4	12.64	0.55	0.55	0.01	0.4
2013-12-01	1.1	0.31	1.19	0.15	0.15	0.03	0.08	0.47	0.46	0.13	0.42	0.11	1.33	0.93		0.43	1.1	0.32			0	4.89	0	1.67	0.66	0.66	0.06	0.4	0.06	0.47	1.69	1.17	0.57	0	2.79	2.79	0.65	0.01	1.09	0.41	0.01	0.28	0.01	0.29		0.35	0.45	0.01	0.27
2014-01-01	1.08	1.19	1.13	0.14	0.15	0.03	0.08	0.5	0.25	0.23	0.46	1.81	1.16	1.09		0.38	0.93	0.37		0		3.04	0	1.62	0.5	1.74	0.05	0.24	0.08	0.07	0.96	1.08	0.4	0	3.65	3.65	0.64	0.01	0.83	0.4		0.27	0.01	0.28		0.24	0.34	0.01	0.35
2014-02-01	1.12	0.43	1.19	0.15	0.15	0.03	0.09	0.51	0.15	0.08	0.38	0.12	1.1	0.98		0.41	1.12	0.34		0	0	2.46	0	1.47	0.35	3.07	0.03	0.17	0.07	0.08	0.38	0.8	0.29	0	4.38	4.38	0.61	0.01	0.82	0.4	0.01	0.29	0.01	0.29		0.21	0.29	0.01	0.21
2014-03-01	1.01	0.46	1.3	0.16	0.15	0.03	0.09	0.53	0.15	0.11	0.24		1.18	0.99		0.41	1.17	0.35		0	0	2.37	0	1.38	0.34	2.21	0.03	0.16	0.06	0.07	0.23	0.82	0.23	0	4.02	4.02	0.49	0.01	0.9	0.66	0.02	0.29	0.01	0.27		0.19	0.29	0.01	0.2
2014-04-01	1.31	0.48	1.35	0.16	0.15		0.1	0.56	0.17	0.17	0.25		1.28	1.06		0.45	1.19	0.34		0	0	2.16	0	1.33	0.34	1.04	0.04	0.21	0.06	0.89	0.29	1.13	0.23	0	3.31	3.31	0.37	0.01	0.89	0.78	0.02	0.31	0.01	0.26		0.19	0.32	0.01	0.22
2014-05-01	1.2	0.52	1.35	0.16	0.16	0.04	0.09	0.58	0.31	0.48	0.28	0.26	1.31	1.12	0.04	0.44	1.19	0.34		0	0.02	2.01	0	1.35	0.36	0.18	0.03	0.76	0.05	0.97	0.51	1.27	0.24	0	2.87	2.87	0.22	0.01	0.8	1.28	0.02	0.32		0.25		0.19	0.32	0.02	0.14
2014-06-01	1.2	0.64	1.29	0.15	0.17	0.04	0.1	0.62	0.82	0.73	0.3	0.14	1.18	1.16	0.04	0.48	1.12	0.33	0	0	0	2.22	0	1.4	0.52	0.16	0.16	2.12	0.05	2.74	0.78	1.48	0.48	0	3.45	3.45	0.43	0.02	1.02	1.69	0.19	0.35	0.01	0.3		0.21	0.42	0.38	0.18
2014-07-01	1.2	0.65	1.31	0.14	0.16	0.04	0.11	0.64		0.68	0.31			1.17	0.38	0.52	1.16	0.39	0	0	0.01	2.13	0	1.35	0.47	0.16	0.06	1.2	0.06	2.27	0.7	1.19	0.41	0	3.12	3.12	0.48	0.02	0.95	1.25	0.05	0.33	0.01	0.25		0.23	0.38	0.26	0.21
2014-08-01	1.22	0.56	1.3	0.15	0.16	0.04	0.11	0.65	0.64	0.57	0.19		1.33	1.15	0.52	0.46	1.16	0.39	0	0	0	2.25	0	1.22	0.41	0.18	0.04	0.67	0.06	1.84		1.03		0	2.86	2.86	0.48	0.02	0.91	0.93	0.08	0.31	0.01	0.24		0.25	0.31	0.18	0.18
2014-09-01	1.19	0.61	1.23	0.15	0.17	0.04	0.05	0.6	0.58	0.29	0.3	0.11	1.29	1.19	0.45	0.47	1.15	0.39	0	0	0.01	2.42	0	1.13	0.42	0.19	0.06	0.52	0.06	1.61		0.91	0.34	0	2.6	2.6	0.48	0.02		1.01	0.08	0.3	0.01	0.25		0.34	0.34	0.19	0.2
2014-10-01	1	0.42	1.27	0.15	0.16	0.03	0.06	0.56	0.38	0.19	0.26	0.08	1.33		0.28	0.37	1.17	0.38	0	0	0.01	5.71	0	0.97	0.32	0.41	0.03	0.43	0.07	0.95		0.57	0.35	0	2.3	2.3	0.39	0.02		0.37	0.09	0.27	0.01	0.26		0.36	0.31	0.04	0.15
2014-11-01		0.39	1.15	0.15	0.15	0.03	0.08	0.54	0.27	0.13	0.29	0.05			0.14	0.38		0.36	0	0	0	2.86	0	0.85	0.25	0.92	0.02	0.23	0.07	0.29		0.44	0.14	0	2.37	2.37	0.35	0.02		0.15	0.14	0.24	0.01	0.23	0.47	0.23	0.22	0.01
2014-12-01		0.34	1.1	0.16	0.15	0.03	0.11	0.52	0.25	0.12	0.27		1.13		0.07	0.41		0.36	0	0	0.01	2.22	0	0.75	0.22	1.14	0.01	0.23	0.07	0.04		0.32	0.14	0	2.26	2.26	0.28	0.03	0.51	0.13	0.05	0.21	0.01	0.19	0.26	0.23	0.14	0.01	0.12
2015-01-01		0.41	1.36	0.15	0.15	0.03	0.14	0.53	0.24	0.1	0.36		1.28	1.11	0.06	0.41		0.36	0	0	0	1.99	0	0.66	0.23	1.21	0.01	0.06	0.06	0.04		0.21		0	2.05	2.05	0.23		0.51	0.11	0	0.19	0.01	0.19	0.18	0.22	0.15	0.01	0.15
2015-02-01		1.84	1.32	0.15	0.15	0.03	0.08	0.86	0.4	0.4	0.93		1.18	1.59		0.79		0.46	0	0	0	1.84	0	0.67	0.22	1.24	0.01	0.06	0.06	0.03		0.23	0.02	0	2.05	2.05	0.24		0.52	0.1	0	0.18	0.01	0.19	0.21	0.21	0.16	0.01	0.14
2015-03-01	1.54	0.68		0.16	0.14	0.03	0.09	0.85	1.07	1.13	0.81		1.29	1.75		0.96		0.55	0	0	0.01	1.86	0	0.99	0.3	0.92	0.08	0.07	0.06	0.8	0.21	0.72	0.3	0	3.04	3.04	0.47	2.51	0.62	0.58	0	0.2	0.01	0.2	0.11	0.2	0.23	0.21	0.25
2015-04-01	1.31	0.36	0.77	0.16	0.15	0.04	0.2	0.5	1.77	0.61	0.57		1.33	1.21		0.54		0.42	0	0	0.01	1.64	0	1.01	0.11	0.1	0.01	0.12	0.07	0.82	0.48		0.33	0	2.79	2.79	0.43	0.04	0.63	0.28	0	0.21	0.01	0.19	0.09	0.19	0.16	0.01	0.23
2015-05-01	1.22	0.39	0.71	0.16	0.15	0.04	0.17	0.52	0.96	0.6	0.17		1.47	1.14	0.37	0.47	0.28	0.43	0	0	0.01	1.66	0	0.95	0.28	0.09	0.03	0.45	0.06	0.74	1.63	0.78		0	2.61	2.61	0.38	0.02	0.65	0.46	0	0.22	0.01	0.17	0.13	0.2	0.17	0.01	0.2
2015-06-01	1.15	0.45	0.79	0.16	0.15	0.04	0.19	0.53	0.77	0.7	0.08		1.47	1.16	0.4	0.47	0.63	0.46	0	0.01	0	1.47	0	0.86	0.36	0.06	0.02	0.64	0.04	1.24	1.62	0.77	0.11	0	2.73	2.73	0.4	0.01	0.69	0.49	0	0.21	0.01	0.14		0.21	0.18	0.04	0.18
2015-07-01	1.16	0.29	0.73	0.16	0.15	0.04	0.22	0.55	0.89	0.75	0.08	0.3	1.57	1.27	0.48	0.47	0.7	0.44	0	0.01	0	1.77		1.08	0.46	0.06	0.09	0.87	0.04	2.21	0.64	1.39	0.27	0	3.32	3.32	0.41	0.08	0.77	0.84	0.02	0.24	0.01	0.17		0.21	0.23	0.06	0.18
2015-08-01	1.16	0.58	0.82	0.16	0.15	0.04	0.14	0.58	0.85	0.69	0.37	0.74	1.52	3.46		0.47	0.77	0.43	0	1.47	0.01	3.33	3.87	1.62	1.17	0.06	0.72	4.37	0.03	8.37	1.99	2.11	2.18	0.22	4.23	4.23	0.63	0.07	2.1	2.11	0.94	0.4	0.03	0.57	13.22	0.36	0.53	1.03	0.32
2015-09-01	1.31	0.37	0.73	0.15	0.15	0.04	0.15	0.66	0.65	0.5	0.57	0.68		1.65		0.45	0.7	0.41	0	0.43	0.05	4.53	0	2.43	3.33	0.08	0.69	3.34	0.06	14.54	1.92	3.64	3.22	0.67	5.21	5.21	0.94		4.03	2.82	0	0.46	0.01	0.73	3.19	0.22	0.95	1.1	2.49
2015-10-01	1.3	0.31	0.75	0.15	0.15	0.03	0.14	0.6	0.56	0.28	0.69	0.59	1.62	0.79	0.31	0.4	0.71	0.41	0	2.5	0.02	9.35	0.69	2.67		0.09	1.87	7.5	0.32	15.65	9.29	2.98	4.68	0.93	5.38	5.38	1.1	0.15	5.97	2.45	0.72	0.6	0.01	1.22	15.21	0.42	1.63	1.4	2.97
2015-11-01	1.07	0.32	0.81	0.15	0.15	0.03	0.14	0.54	0.45	0.19	0.49	0.53	1.36	0.81	0.2	0.42	0.71	0.38	0	0.4		28.75	0	3.78		0.14	2.66	18.14	0.76	23.56	35.09	3.99	6.9		7.01	7.01	1.37	0.05	10.23	2.97	1.48	1.12	0.01	1.85	52.8	16.27	2.64	1.42	5.04
2015-12-01	0.99	0.26	0.75		0.15	0.03	0.15	0.52	0.29	0.15	0.17	0.54	1.32	0.95	0.11	0.44	0.72	0.33	0	0	0.01	27.43	0	4.08		0.36	1.91	11.16	0.58	16.83	24.7	4.58	4.91	2.04	8.5	8.5	2.14	0.01	6.83	3.51	4.03	1.02	0.02	1.24	48.14	0.19	2.29	1.07	4.32
2016-01-01	1	0.23	0.67	0.16	0.15	0.03	0.17	0.53	0.25	0.13	0.08	0.5	1.39	1.24	0.03	0.36	0.65	0.32	0	0	0.01	9.84	0	3.11		2.75	0.77	3.4	0.27	4.88	6.01	3.6	1.3	0.39	10.49	10.49	1.71	0.01	3.31	2.23	1.35	0.76	0.02	0.83	9.17	1.82	1.03	0.48	1.42
2016-02-01	2.22	2.07	0.65	0.16	0.15	0.03	0.2	0.83	0.25	0.57	0.08	2.66	1.3	1.78	0.03	1.31	0.64	0.47	0	0	0.01	9.21	0.02	2.46		2.19	0.43		0.19	2.87	1.07	2.9	0.69	0.06	7	7	0.97	0.01	2.24	1.57	0.24	0.61	0.02	0.66	1.41	18.28	0.68	0.15	0.77
2016-03-01	1.53	0.3	0.69	0.15	0.15	0.03	0.26	0.48	0.95	0.46	0.3	3.96	1.45	1.02	0.03	0.46	0.61	0.48	0	0	0.01	4.78	0.02	2.11		1.61	0.35	1.04	0.16	2.45	1.79	2.51	0.5	0.01	6.31	6.31	0.74	0.01	1.8	1.28	0.07	0.56	0.02	0.61	0.87		0.46	0.04	0.44
2016-04-01	0.71	0.23	0.74		0.15	0.03	0.26	0.48	0.3	0.25	0.55	5.5	1.45	0.91		0.45	0.71	0.31	0	0	0.01	5.91	0.09	2.12		1.15	0.72	1.29	0.16	5.29	4.39	3.19	0.61	0.1	6.67	6.67	0.43	0.02	1.93	1.87		0.6	0.02	0.62	12.11		0.55	0.89	0.49
2016-05-01	0.82	0.33	0.78	0.16	0.15	0.04	0.24	0.61	0.58	0.56	0.39	16.61	1.41	0.95		0.45	0.71		0	0	0.01	5.53	0.17	1.97		1.04	0.81	8.71	0.15	5.49	4.4	3.55	0.66	0.12	6.87	6.87	0.51	0.01	1.83	2.3	1.32	0.57	0.01	0.49	9.99		0.48	1.15	0.55
2016-06-01	1.3	0.4	0.76	0.17	0.15	0.04	0.22	0.69	0.97	0.62	0.39	18.62	1.5	0.98		0.47	0.68		0		0.01	7.56	0.5	2.56	2.53	0.81	1.8	19.89	0.51	13.97	7.63	6.7	3.02	0.47	8.69	8.69	0.98		3.24	3.63	5.06	0.71	0.07	1.93	34.59		0.72	2.01	1.32
2016-07-01	1.43	0.55	0.8	0.17	0.15	0.04		0.7	1.52	0.77	0.54	16.76	1.47	1.04	0.03	0.46	0.6		0		0.12	6.52	0.42	2.33	1.91	0.83	1.25	13.89	0.37	10.93				0.43	7.94	7.94	1.14	0.01	2.79	2.79	3.11	0.67	0.02		13.45		0.65	1.51	1.34
2016-08-01	1.52	0.36	0.83	0.17	0.15	0.04	0.24	0.75	1.29	0.61	0.75	17.38	1.35	1.05	0.04	0.42	0.61		0	0.36	0.07	7.36	0.08	2.34	2.18	1.12	1.22	11.81	0.4	12.58	7.05	4.11	2.69	0.67	8.52	8.52	1.13	0.01	3.68	2.63	2.79	0.99	0.01	0.77	10.12		0.82	1.3	1.68
2016-09-01	1.72	0.37	0.78	0.17	0.15	0.04	0.2	0.66	0.83	0.41	1	17.08	1.25	1.12	0.22	0.39	0.66		0	0.27	0.08	13.35	0.02		2.85	1.88	0.96	13.02	0.5	15.84	11.98	5.58	3.08	0.96	10.48	10.48	1.04	0.01	5.7	2.79	2.97	1.18	0	0.89	14.19		1.28	1.18	2.48
2016-10-01	1.7	0.23	0.8	0.17	0.14	0.03	0.2	0.57	0.47	0.31	1.03	2.44	1.33	1.21	0.36	0.36	0.68		0	0.08	0.03	19.21	0.01		3.42	2.76	0.84	18.72	0.58	21.24	17.48	6.99	4.21	1.46	14.57	14.57	1.15	1.26	7.2	3.78	4.31	1.34	0.01	1.05	22.99	1.24	1.79	1.34	3.04
2016-11-01	1.27	0.26	0.78	0.17	0.15	0.03	0.18	0.55	0.4	0.23	0.89	0.92	1.5	1.26	0.05	0.69	0.67		0	0.03	0.02	23.76	0.01		4.98	4.59	0.87	20.93	0.34	19.61	21.01	10.96	2.81	1.32	25.25	25.25	1.44	3.09	7.14	5.9	5.43	1.67	0.01	1.05	49.5	1.47	2.09	1.75	2.97
2016-12-01	1.27	0.48	0.78	0.17		0.03	0.18	0.48		0.23	0.96	0.7	1.41	1.27	0.06		0.7		0	0.01	0.01	16.99	0.03		3.34	6.07	0.54	10.59	0.37	9.77	12.88	11.15	1.09	0.59	32.15	32.15	2.12	6.77	4.16	6.36	2.47	1.89	0.01	0.74		1.54	1.33	1.76	1.21
2017-01-01	3.36	2.4	0.64	0.17	0.15	0.03		0.9		0.26	1.36		1.39	1.54	0.05	0.84	0.64		0	0.01	0.01	7.96	0.05		2.23	5.35	0.23	2.22	0.32	4.13	3.97	7.94	0.49	0.07	28.42	28.42	1.24	9.25	2.62	4.33	0.49	1.4	0		1.49	1.81	0.84	1.01	0.62
2017-02-01	3.2	2.56	0.73	0.17	0.14	0.03		1.21			2.37	12.15	1.32	3.28		0.95	0.64		0	0.02	0	5.93	0.11		1.46	3.87	0.14	1.38	0.24	2.5	3.63	6.22	0.37	0.01	18.25	18.25		3.51	2.08	2.34	0.33	1.22	0		2.49	1.98	0.61	0.4	0.47
2017-03-01			0.7	0.16	0.14	0.03		0.78			3.33	2.07	1.3	2.09		0.98	0.75		0		0	4.79	0.18	2.65	1.1	2.42	0.13	2.7	0.23	2.16	3.66	5.03	0.35	0.01	13.62	13.62	1.46	2.36	1.76	1.72	0.26	0.92			2.72	2.43	0.54	0.29	0.43
2017-04-01			0.78	0.14	0.15	0.04		0.52			1.88		1.3	1.02		1.62	0.78		0			4.22	0.27	2.34	0.96	1.95	0.16	2.88	0.19	2.77		4.65	0.31	0.01	11.92	11.92	1.68	1.85	1.61	1.9	0.68	0.73	0.04	0.44	2.92	2.69	0.45	0.52	0.4
2017-05-01			0.83	0.15	0.16	0.04		0.59			1.4		1.26	1.02		0.8			0.01		0.03	4.48	17.31	2.82	1.56	1.63	0.72	11.32	0.19	13.7		6.57		0.41	14.61	14.61	2.03	10.43	2.28	11.54	8.41	0.72	0.06	0.68	19.26	41.85	0.82	3.29
2017-06-01			0.81	0.19	0.16	0.05		0.64				0.75	1.32	1.02		1.64			0		0.03	4.53	11.42	3.01	2.17	1.39	1.15	11.41	0.24	6.01		6.44		0.57	13.52	13.52	1.85	2.37	3.18	5.71	3.16	0.83	0.05	0.73	12.53	18.71	0.89	2.78	1.3
2017-07-01			0.82	0.15	0.16	0.04		0.67		0.59	1.05	0.5	1.33	1.02		0.9			0		0.02	4.74	7.58	2.57	2.15	1.21	1.42	10.22	0.19	15.35	5.26	5.98	2.73	0.68	11.98	11.98	1.86	1.95	3.16	3.71	2.9	0.86	0.02	0.67	8.6	8.28	1.54	2.99	1.4
2017-08-01			0.8	0.14	0.16	0.04	0.09	0.71		1.6	1.31	0.26	1.37	1.02		0.51					0.11	4.82	1.83	2.04	1.66	1.16	1.23	7.71	0.16	11.12	4.95	5.17	1.72	0.69	10.2	10.2	1.45	0.12	2.88	3.32	1.8	0.72			4.99	4.29	1.39	2.46	1.36
2017-09-01			1.14	0.16	0.19	0.04		0.69		1.11	2.49		1.36			0.51						6.31	0.35	2.3	2.06		1.17	5.9	0.16	9.89	5.29	4.39	2.13		8.37	8.37	0.95		3.64		1.51	0.8	0.01	0.59	2.47	3.82	1.51	1.71	1.73
2017-10-01			1.36	0.16	0.15	0.04		0.59		0.21	3.07		1.45			0.48					0.06	8.79	0.65	2.3	2.62	1.38	0.99	5.99	0.16	11.2	5.57	3.98	3.09		7.38	7.38	0.98		4.45	2.06	2.15	0.86	0	0.65	5.46	1.98	1.62	1.55	2.32
2017-11-01			1.46	0.15	0.15	0.04		0.5		0.12	2.31		1.27			0.43						7.65	1.69	2.42	3.11	1.41	0.96	2.64	0.16	6.82		4.33	3.58	1.92	7.53	7.53	1.1		4.14	2.38	2.25	0.74	0	0.68		1.33	1.69	1.15	3.38
2017-12-01			1.47	0.16	0.15	0.04		0.48		0.13	1.48		1.24			0.3				0.05	0.01	4.63	0.15	2.12	2.45	1.48	0.51	0.94	0.12	4.55		4.25	1.93	1	7.58	7.58	1.14		2.81	1.89	1.59	0.68	0.03	0.55		1.29	1.21	0.87	2
2018-01-01			1.35	0.17	0.15	0.04		0.51		0.15	0.39		1.24			0.37				0.04	0.03	3.54	0.23	1.83	1.56	1.61	0.1	0.28	0.1	1.97		3.74	0.97	0.2	6.99	6.99	1.05		2.11	1.47	0.75	0.62	0.02	0.5		0.98	0.82	0.21	0.82
2018-02-01	1.52		1.23	0.17	0.15	0.04		1.92			1.5		1.24			1.24				0.05	0.02	2.98	0.09	1.55	1.02	1.58	0.03	0.21		1.12		3.17	0.43	0.03	6.8	6.8	1		1.56	1.08	0.15	0.59	0.02			0.86	0.69	0.13	0.36
2018-03-01	1.28		1.25	0.16	0.16	0.04		0.52			0.85		1.24							0.05	0.02	2.65	0.12	1.52	0.86	1.4	0.04	0.73	0.07	1.24		3.1	0.36	0.02	6.13	6.13	0.97		1.53	1.13	0.4	0.57	0.02			0.84	0.64	0.1	0.41
2018-04-01	1.17		1.27	0.15	0.16	0.04		0.56			0.44		1.24							0.09	0.02	2.66	0.14	1.48	0.87	1.21	0.26	1.51	0.08	2.45	1.03	3.13	0.34	0.02	6.44	6.44	0.96		1.39	1.45	0.65	0.57	0.02			0.84	0.6	0.37	0.37
2018-05-01	1		1.24	0.14	0.16	0.04		0.69		0.73	0.26		1.24							0.07	0.01	2.64	0.25	1.46	0.85	1	0.73	1.47		3.5	1.03	3.47	0.34	0.02	6.76	6.76	1.02		1.39	1.8	0.8	0.55	0.01			0.94	0.59	0.83	0.46
2018-06-01	0.96		1.2	0.16	0.16	0.04		0.66		0.94	0.22									0.08	0.01	2.84	0.63	1.53	1.05	0.83	1.38	3.11	0	5.82	1.4		0.66	0.12	7.34	7.34	0.33		1.58	2.31	0.98	0.78	0			1.37	0.83	1.32	0.57
2018-07-01	1.42		1.13	0.18	0.14	0.05		0.7		0.86	0.23									0.01	0.01	2.63	0.48	1.41	0.98	0.87	1.1	2.97	0.06	5.12	1.11	3.3	0.57	0.14	6.5	6.5	0.33		1.53	1.78	0.81	0.87	0.01	0.38		1.04	0.82	0.74	0.55
2018-08-01	1.62		1.05	0.17	0.16	0.05		0.55		0.8	0.39									0.01	0.01	2.64	0.26	1.28	0.82	0.84	0.65	1.65	0.06	3.35	0.66	3.2	0.39	0.1	5.79	5.79			1.61	1.19	0.44	0.66	0	0.35		0.81	0.73	0.31	0.44
2018-09-01	1.67		1.27	0.14	0.17	0.05		0.55		0.47	0.57		1.24							0	0.01	3.93	0.19	1.09	0.85	0.8	0.28		0.1	2.72	0.99	2.41	0.41	0.1	4.89	4.89	0.25		1.9	0.84	0.32	0.54	0	0.26		0.81		0.32
2018-10-01	1.72		1.27	0.15	0.15	0.04		0.57		0.17	0.63		1.25							0.01	0	5.93	0.09	1.21	0.99	0.88	0.16	1.27	0.09	3.08	1.71	1.98	0.56	0.08	4.57	4.57	0.59		3.47	0.66	0.16	0.67	0	0.31		0.67	0.9	0.12	0.73
2018-11-01	1.6		1.22	0.15	0.15	0.03		0.48		0.15	0.63									0.01	0	7.82	0.04	1.34	0.79	1.15	0.08	1.25	0.07	2.59	1.71	2.24	0.46	0.08	4.31	4.31	0.91		2.07	0.61	0.17	0.53	0.01	0.24			0.84	0	0.43
2018-12-01	1.49		1.18	0.16	0.15	0.03		0.47		0.2	0.49									0	0.01	4.34	0.04	1.2	0.57	1.24	0.03	0.31	0.08	0.7	1.06		0.27	0.03	3.98	3.98	0.83		1.83	0.58	0.15	0.48	0.01	0.24			0.69		0.23
2019-01-01	1.85		1.23	0.15	0.15	0.03		1.15			0.72										0.01	3.06	0.11	1.19	0.47	1.34	0.05	0.1	0.07	0.36	0.29	1.74	0.18	0	4.13	4.13	0.65		1.42	0.51	0.03	0.44	0.01	0.24			0.61		0.2
2019-02-01	58.7		1.05	0.14	0.13	0.02		2.79			1.07										0.01	2.61	0.19	1.21	0.41	1.45	0.02	0.1	0.05	0.17	0.43	1.66	0.08	0	4.26	4.26	0.53		1.29	0.27	0.04	0.46	0.01	0.23			0.51		0.17
2019-03-01			0.98	0.13	0.15	0.03		0.67		0.84	0.71										0.01	2.09	0.04	1.22	0.43	1.23		0.35	0.06	0.29	0.45	1.69	0.1		4.31	4.31	0.57		1.08	0.55	0.09	0.45	0.01	0.23		0.67	0.43		0.14
2019-04-01			1.02	0.13	0.16	0.04	0.04	0.62		0.84	0.74										0.01	2	0.14	1.25	0.49	1.06	0.07	0.77	0.06	0.63	0.44	2.1	0.11		4.81	4.81	0.58		1.22	0.7	0.36	0.46	0.01	0.22		0.79	0.45	0	0.23
2019-05-01			0.89	0.13	0.16	0.04	0.07	0.72		0.84	0.38										0.01	1.86	0.34	1.24	0.53	0.96	0.16	0.75	0.04		0.45	2.48	0		5.32	5.32	0.54		1.31		0.58	0.47	0	0.2		0.72	0.43	0.23	0.25
2019-06-01			0.84	0.14	0.16	0.04	0.14			0.84	0.24										0	1.14	0.27	1.33	0.54	0.81	0.25	1.55	0.04	2.39	1.07	2.73			5.66	5.66	0.84		1.46	1.19	0.23	0.46	0	0.2		0.89	0.5	0.58	0.29
2019-07-01			0.79	0.15	0.16	0.04	0.19			0.84	0.17										0	1.29	0.14		0.52	0.85	0.19	1.26	0.03	2.72	1.1	2.25			5.09	5.09	0.66		1.33	1.07	0.01	0.44	0	0.21		0.86	0.42	0.34	0.26
2019-08-01			0.78	0.15	0.16	0.04	0.09			0.84	0.3										0	1.35	0.03	1.15	0.5	0.87	0.09	1.04	0.04	2.08	1.03	1.66			4.35	4.35	0.51		0.94	0.84	0.01	0.41	0	0.16		0.66	0.34	0.25	0.23
2019-09-01			0.76	0.16	0.16	0.05	0.1			0.75	0.46										0	1.37	0.01	1.03	0.45	0.78	0.06	0.72	0.04	1.35	0.84	1.4			3.98	3.98			0.9	0.68	0.01	0.4	0	0.19		0.52	0.34	0.33	0.19
2019-10-01			0.87	0.15	0.15	0.04	0.05			0.68	0.38										0.01	1.22	0.02	0.84	0.38	0.73	0.04	0.23	0.04	0.34	0.39	1.05	0.1		3.09	3.09	0.72		0.78	0.39	0.01	0.33	0	0.19		0.52	0.33		0.09
2019-11-01			0.78	0.15	0.15	0.04	0.05			0.16	0.39		1.17								0	1.08		0.73	0.31	0.88	0.02	0.11	0.04	0.21	0.18	0.73	0.07		2.46	2.46	0.51		0.65	0.18	0.05	0.3	0	0.17		0.51	0.25		0.12
2019-12-01			0.72	0.15	0.15	0.04	0.08	0.64		0.1	0.3		1.24								0	0.88	0	0.64	0.24	1.38	0.02	0.11	0.03	0.26	0.23	0.37			2.57	2.57	0.29		0.58		0.04	0.26	0	0.16			0.23		0.13
2020-01-01	1.47		0.79	0.15				1.27			0.45										0	0.88		0.57	0.22	1.41	0.02	0.11	0.03	0.03	0.2	0.31	0.03		2.75	2.75	0.28		0.56		0	0.26	0	0.16		0.32			0.23
2020-02-01	2.77		0.64	0.15	0.18	0.04		1.58		0.42	1.05											0.91		0.53	0.2	1.25	0.02	0.11	0.04	0.03	0.17	0.26	0.02		2.57	2.57	0.27		0.51	0.03	0	0.28	0	0.14		0.26	0.15		0.2
2020-03-01	1.69		0.69	0.15	0.16	0.04		0.91		0.42	0.47											0.75	0	0.54	0.2	0.88	0.02	0.11	0.04		0.14	0.33	0.02		2.65	2.65	0.27		0.52	0.04	0	0.27	0	0.13			0.17
2020-04-01	1.24		0.68	0.14	0.16	0.04				0.42	0.34											0.97	0.01	0.62	0.23	0.66	0.02	0.1	0.04		0.13	0.56	0.02		2.88	2.88	0.27		0.6	0.12	0	0.28	0	0.14					0.2
2020-05-01	1.25		0.69	0.14	0.16	0.04				0.42	0.24											0.89	0.01	0.75	0.26	0.66	0.04	0.2	0.03		0.13	0.75	0.05		3.04	3.04	0.26		0.68	0.27	0	0.25	0	0.14					0.05
2020-06-01	1.54		0.81	0.29	0.17	0.04				0.42	0.27											1.29	0.47	0.87	0.38	0.66	0.04	0.87	0.02		0.33	1.49	0.12		3.97	3.97	0.27		0.93	0.67	0.01	0.25	0.01	0.12			0.34	0.33	0.21
2020-07-01	1.42		0.94	0.28	0.17	0.04				0.42	0.22										0.01	1.68	0.01	0.87	0.43	0.5	0.1	1.18	0.02		0.41	1.52			3.69	3.69	0.27		1.15		0.01	0.27	0	0.18		0.6	0.44	0.18	0.25
2020-08-01	1.69		1	0.14	0.18	0.05				0.42	0.4										0	1.81	0	0.82	0.34	0.51	0.07	0.51	0.03	1.25	0.18	0.75	0.23		2.9	2.9	0.24		1.06	0.24			0	0.18		0.32	0.4	0.03	0.27
2020-09-01	1.54		0.96	0.14	0.2	0.04					0.39										0	2.75	0	0.75	0.28	0.51	0.08	0.25	0.04	0.87	0.41		0.2		2.4	2.4	0.23		1.02	0.2			0	0.18		0.35		0	0.22
2020-10-01	1.17		0.93	0.13	0.19	0.04				0.42	0.56										0	4.38	0	0.7	0.28	0.53	0.03	0.11	0.05	0.39	0.95	0.33	0.19	0.01	1.77	1.77	0.22		0.88	0.16	0			0.17	0.57	0.31	0.23	0	0.12
2020-11-01	1.05			0.13		0.04				0.37	0.57										0	3.14	0	0.53	0.26		0.02	0.01	0.04	0.09	0.96	0.18	0.08	0.01	1.95	1.95	0.22		0.69	0.08	0			0.17	0.5	0.39	0.21		0.19
2020-12-01	1.03			0.14		0.04		0.9			0.55										0	2.03		0.52	0.21		0.02	0	0.05	0.01	0.47	0.07	0.02	0.01	1.89	1.89	0.21		0.53	0.03	0		0.02	0.15	0.3	0.47	0.2		0.14
																					0.01
[truncated: 205 more columns]

## Sheet: mean discharge m3s-1 (3 of 3) 
Date	RIO BIO BIO EN ANGOSTURA RALCO 1	RIO BIOBIO EN LA CULEBRA	RIO BIOBIO EN RUCALHUE	RIO BUTAMALAL EN BUTAMALAL	RIO ELICURA EN PUENTE ELICURA	RIO LAJA AG.ARR. DEL SALTO (REC.R.LAJA)	RIO LEIVA EN PUENTE CAMINO A CONTULMO	RIO NICODAHUE EN PICHUN	RIO POLCURA EN CUATRO JUNTA	CANAL ABANICO EN KM 049	ESTERO BOTROLHUE EN LABRANZA	RIO ALLIPEN EN MELIPEUCO	RIO CAUTIN EN ALMAGRO	RIO COLLIHUANQUI EN CAMINO A CURACAUTIN	RIO DAMAS EN CARAHUE	RIO HUICHAHUE EN FAJA 24000	ESTERO BOTROLHUE EN LABRANZA	RIO ALLIPEN EN MELIPEUCO	RIO CAUTIN EN ALMAGRO	RIO COLLIHUANQUI EN CAMINO A CURACAUTIN	RIO DAMAS EN CARAHUE	RIO HUICHAHUE EN FAJA 24000	CANAL DE DESCARGA CENTRAL EL TORO	CANAL LAJA-DIGUILLÍN	CANAL ZAÑARTU SALIDA LAGUNA TRUPAN	ESTERO HUALQUI EN DESEMBOCADURA	ESTERO PAILLIHUE EN EX LONGITUDINAL SUR	ESTERO BOTROLHUE EN TEMUCO	ESTERO CHUFQUEN EN CHUFQUEN	RIO BLANCO EN CURACAUTIN	RIO CAUTIN EN CAJON	RIO CHOLCHOL EN CHOLCHOL	RIO COLLIN EN CODAHUE	RIO DONGUIL EN GORBEA	RIO VOIPIR EN PUENTE VOIPIR	RIO LIUCURA EN LIUCURA	RIO MAHUIDANCHE EN SANTA ANA	RIO PUREN EN TRANAMAN	RIO QUEPE EN VILCUN	RIO QUINO EN LONGITUDINAL	RIO TOLTEN EN COIPUE	RIO MUCO EN PUENTE MUCO	RIO QUEPE EN QUEPE	RIO REPOCURA EN CHACAICO	RIO TRAFAMPULLI EN RINCONADA	RIO TRANCURA ANTES RIO LLAFENCO	RIO CURACO EN COLICO	RIO DUMO EN SANTA ANA	RIO LONQUIMAY ANTES JUNTA RIO BIO BIO
2011-01-01	32.86		215	3.15			7.24	6.8	0.88	27.45		58.73	80.62			3.66		58.73	80.62			3.66	41.85	17.58			1.22		3.68	5.09	54.77	31.09	5.17	5.24		13.09	6.22		20.2	3.75		7.23	39.14			57.31		0.27	17.1
2011-02-01	33.92		169.88	3.13			5.71	5.2	0.33	26.1		55.87	66.58			2.99		55.87	66.58			2.99	45.08	16.66			1.07		2.56	2.87	41.25	25.08	4.01	3.23		9.34	4.38		15.92	1.79		4.82	26.63			39.82		0.13	8.96
2011-03-01	34.54		112.52	2.67			5.73	5.28	0.29	24.76		47.1	73.67			0.91		47.1	73.67			0.91	51.69	11.42			1.21		1.44	2.63	41.25	22.67	3.64	2.81		9.01	4.47			1.35		3.99	19.18			34.99		0.07	7.39
2011-04-01	35.01		139.08	2.84			8.34	8.49	0.35	24.16		47	113.09			2.36		47	113.09			2.36	44.27	6.28			1.21		3.12	5.72	60.4	27.78		5.15		18.05	7.89			2.53		7.53	24.7			54.37		0.14	11.32
2011-05-01	34.89		191.9	2.86			7.21	7.14	0.44	23.08		44.25	112.47			3.99		44.25	112.47			3.99	27.15	1.16		0.06	1.24		6.93	4.81	60.17	39.98	7.16	10.43		15.7	10.21			4.13		8.14	23.73			49.41		0.26	8.82
2011-06-01	36.01		320.17	6.4			16.07	19.15	1.26	23.52		56.85	330.7			16.47		56.85	330.7			16.47	26.17	1.59		0.24	1.42		22.52	12.45	161.24	136.07	17.56	27.09		34.84	23.7		26.71	19.49		33.55	98.73			107.81		1.71	20.26
2011-07-01	33.77		404.55	6.3			22.33	27.18	2.25	23.41		54.3	394.55			18.25		54.3	394.55			18.25	28.29	0.68		0.36	1.63		43.97	10.55	187.74	237.16	19.75	33.23		25.81	13.64		28.32	29.85		41.87	131.91			76.38		4.44	19.04
2011-08-01	38.44		591.52	10.19			36.12	48.31	2.81	24.62		70.84	580.84			25.68		70.84	580.84			25.68	26.44	0.03		1.42	1.46		78.86	16.66	273.23	340.71	34.4	66.1		46.49	36.82		47.82	51.67		65.67	187.71			160.77		7.93	34.36
2011-09-01	31.52		589.7	8.76			35.16	36.07	2.96	24.91		81.87	520.23			22.76		81.87	520.23			22.76	21.24	1.86		0.33	0.95		43.99	14.32	239.97	233.17	28.61	67.19		53.86	32.36		34.78	27.35		58.31	183.3			177.47		5.18	37.01
2011-10-01	29.96		592.29	4.11			19.22	17.39	4.67	26.85		81.95	256.84			7.41		81.95	256.84			7.41	13.74	3.87			1.17		16.04	9.75	136.42	94.75	12.9	32.29		37.53	16.5		24.58	10.84		20.04	79.21			128.87		2.04	45.48
2011-11-01	30.55		512.87	3.18			12.48	12.52	5.45	29.53		83.74	155.67			4.62		83.74	155.67			4.62	6.67	4.75			0.97		7.32	7.42	91.11	53.03	8.66	14.73		27.07	9.91		21.21	5.96		10.62	48.91			97.47		0.94	45.1
2011-12-01	30.08		315.94	2.24			7.51	6.9	2.98	29.66		72.76	89.9			2.76		72.76	89.9			2.76	18.5	10.62			1.29		3.65	5.61	55.7	31.88	4.78	5.76		13.9	5.95			2.92		5.98				55.65		0.39	23.97
2012-01-01	30.29		190.14	1.8			5.65	4.9		28.02		57.61	43.37			1.87		57.61	43.37			1.87	43.63	17.51			1.33		2.09	4.15	44.23	22.79	2.28	2.43		8.89	4.04		14.59	1.12		4.63				39.33		0.18	14.74
2012-02-01	30.77		179.3	1.66			5.69	5.08		26.07		56.34	67.82			2.36		56.34	67.82			2.36	42.94	15.36			1.49		2.43	3.58	41.73	22.39	2.15	3.44		9.45	6.13		11.37	0.91		5.05	29.5			38.37		0.16	13.2
2012-03-01	31.79		174.6	1.68			5.29	4.58		24.88		53.95	87.87			3.69		53.95	87.87			3.69	38.89	8.5			1.76		1.94	4.17	44.94	22.68	4.35	3.3		13.27	6.18		11.77	0.99		5.85	28.4			40.08		0.14	11.47
2012-04-01	31.53		136.81	1.71			4.6	4.22		23.45		48.71	50.37			1.69		48.71	50.37			1.69	37.47	8.42			1.08		0.85	2.89	32	20.65		2.37		8.44	4.58		9.28	0.7		4.7	19.32			32.49		0.1	6.32
2012-05-01	30.77		237.29	4.63			10.91	18.66		23.76		55.26	132.25			7.01		55.26	132.25			7.01	20.71	1.54		0.09	1.28		4.38	8.31	78.92	32.3	3.97	10.55		21.71	11.11		13.26	5.2		11.36	42.31			63.96	22.57	0.44	17.28
2012-06-01	30.63		558.23	8.01			26.71	37.07		26.76		108.41	564.43			34.86		108.41	564.43			34.86	12.63	0.23		1.31	1.05		49.76	16.58	274.93	188.1		58.75		70.12	37.08		49.75	44.63		61.08	182.5			229.56	94.23	3.91	42.61
2012-07-01	29.85		561.9	4.93			18.18	16.96		25.93		72.91	410.9			16.49		72.91	410.9			16.49	30.16	0.2		1.84	0.98		32.46		206.84	150.15		60.52		42.6	29.64		35.21	28.25		37.44	151.71			169.16	83.21	3.54
2012-08-01	29.68		339.48	5.04			21.51	21.32		23.8		55.77	257.68			9.75		55.77	257.68			9.75	38.16	0.2		2.27	1.4		25.9	5.4	129.26	125.85		39.39		25.42	20.88		30.31	16.34		22	97.04				41.11	2.86	14.39
2012-09-01	31.4		304.28	3.49			14.85			23.59		61.06	203.6			7.3		61.06	203.6			7.3	21.83	2.94		1.5	1.28		16.54	5.26	104.34	86.47		32.68		24.37	17.4		24.32	9.17		17.33	76.33			84.29	33.91	1.76	16.44
2012-10-01	35.25		267.58	3.04			10.7	10.73		23.18		58.67	148.84			4.98		58.67	148.84			4.98	24.49	4.62	20.9	0.96	1.27		9.82	4.88	82.88	58.3		21.35		20.78	11.92		22.71	5.47		12.85	54.32			76.3	27.68	0.97	16.91
2012-11-01	33.17		163.67	2.23			7.12	7.65		22.78		49.05	74.61			2.69		49.05	74.61			2.69	22.63	5.88	20.9	0.87	1.39		4.68	3.24	47.63	36.51		11.15		12.12	7.9		21.52	2.1		8.23	30.29			53.72	14.54	0.54	11.31
2012-12-01	30.58		186.68	2.34			8.68	8.77		25.74		56.57	146.16			7.88		56.57	146.16			7.88		5.09	14.45	0.76			6.18	4.19	89.34	42.13		16.54		24.24	13.01		17.39	2.84		14.53	52.19			89.26	35.01	0.44	17.5
2013-01-01	32.22		169.32	1.7			5.83	4.95		25.64			79.05			3.23			79.05			3.23		9.56	15.24	0.25			4.27		52.55	25.02		9.94		14.38	7.45		11.35	1.72		8.62	28.2			60.88	24.85	0.24	13.92
2013-02-01	33.57		108.5	1.63			5.28	3.51		24.49		44.18	62.85			2.28		44.18	62.85			2.28		12.11	20.47	0.1			2.99		27.62	20.28		6.44		10.46	5.93		11.93	1.38		5.62	18.85			42.38	11.94	0.13	10.74
2013-03-01	35.42		121.55	1.46			4.79	3.38		23.39		38.11	68.36			1.69		38.11	68.36			1.69	58.32	8.95	18.09	0.09			2.52	1.14	31.6	17.54				8.89	4.97		11.59	1.64		4.48	17.15			31.4	12.4	0.1	5.78
2013-04-01	36.07			1.33			4.79	4.01		22.42		38.87	59.66			1.98		38.87	59.66			1.98	55.31		10.14	0.1			2.01	1.43	32.14	17.81		4.46		7.98	4.7		11.08	2.18		4.33	21.36			31.1	15.17	0.13	4.74
2013-05-01	29.24			2.9			10.09	14.73		22.01		44.62	110.22			6.96		44.62	110.22			6.96	21.09		1.62	0.24			3.79	5.01	60.75	26.32		11.11		17.36	11.1		25.69	5.11		9.04	27.94			48.97	20.18	0.41	9.57
2013-06-01	32.95		336.43	4.96			16.84	21.66		22.88		75.16	310.87			17.79		75.16	310.87			17.79	10.88		1.56		1.45		21.74	11.33	170.67	92.45		30.89		39.86	24.83		30.66	19.38		32.27	65.01			119.36	77.97	1.88	29.22
2013-07-01	32.35		456.23	6.68			24.49	24.5	2.33	24.26		78.74	455.97			24.81		78.74	455.97			24.81	2.39		1.82		1.74		49.13	14.36	238.81	211.94		53.08		51	38.81		35.21	33.21		50.85	113.06			173.66	91.5	4.36	19.1
2013-08-01	29.6		484.42	9.08		105.12	31.42	30.92	2.33			82.7	524.84			27.68		82.7	524.84			27.68	0.65		1.4		0.98		46.92	14.68	266.84	238.85		61.86		45.92	34.14		41.59	26.83		62.65	145.46			160.75	92.28	5.28	31.83
2013-09-01	30.03		593	5.85		143.76	20.31	24.73	6.31			91.57	406.4			18.85		91.57	406.4			18.85	1.74		2.28		0.79		27.64	14.02	228.1	157.8		47.3		51.65	23.03		27.31	12.38		37.03	102.21			203.73	76.94	3.38	58.82
2013-10-01	29.25		395.45	3.77		55.44	12.97	12.49	3.67	24.04		63.63	172.19			5.8		63.63	172.19			5.8	65.02	4.22	13.07	0.19	0.79		10.69	5.3	105.86	71.05	9.55	20.12		22.65	11.5		14.78	5.66		13.64	53.53			92.67	25.88	1.47	29.43
2013-11-01	30.24		323.57	3.18		27.25	10.04	9.07	3.72	23.74		64.52	117.82			5.05		64.52	117.82			5.05	61.92	5.61	13.69	0.16	1.07		5.35	4.53	72.97	43.35	7.17	11.42		19.27	8.73		9.13	3.77		9.23	39.69			78.19	21.27	0.68	22.47
2013-12-01	31.06	141.8	135.3	2.05		20.62	5.84	7.32		23.98		52.2	67.8			2.5		52.2	67.8			2.5	52.8		22.48	0.13	1.25		2.18	2.64	56.94		4.69	5.4		10.65	4.77		8.09	1.92		5.97	18.48			53.91	11.95	0.24	13.65
2014-01-01	32.62	162.01	151.67	1.99		17.21	5.22	4.66		22.4		49.84	38.49			2.16		49.84	38.49			2.16	56.83	16.46	23.61	0.13	1.05		2.42	2.29	35.91	22.45	3.99	4.25		11.98	4.28		7.86	1.03		5.07	20			51.7	12.31	0.13	10
2014-02-01	33.63	114.44	106.46	1.9		16.15	4.85	3.19		20.76		47.37	47.23			2.77		47.37	47.23			2.77	54.27	14.62	25.98	0.13	1.27		2.21	2.42	32.53	21.54	3.31	2.88		11.89	3.5		9.17	0.73		4.4	16.18			47.19	19.53	0.1	7.99
2014-03-01	34.4	133.06	130.58	1.77		15.79	4.52	2.87		19.71		44.52	51.16			1.99		44.52	51.16			1.99	43.86	8.26	21.46	0.15	1.17		1.84	2.56	33.74	21.83	3.25	2.04		8.48	3.84		9.3	0.56		4.46	11.28			42.55	8.82	0.09	6.85
2014-04-01	35.11	128.06	132.74	1.48		29.61	5.15	3.81		19.56		44.29	82.47			3.75		44.29	82.47			3.75	45.37	4.86	22.56	0.24	1.43		1.32	3.42	44.51	21.94	4.26	4.07		13.19	6.15		9.63	0.78		6	22.24			47.13	22.75	0.08	4.45
2014-05-01	31.31	257	302.74	4.44			12.22			20.18		61.85	236.94			16.04		61.85	236.94			16.04	35.76	0.17	7.58	0.25	1.25		6.88	8.88	109.57	51.04	15.67	29.11		31.32	19.56		45.75	6.52		22.99	85			104.23	61.39	0.66	20.85
2014-06-01	28.92	433.93	508.3	10.53			35.55			20.27		77.3	617.7			39.8		77.3	617.7			39.8	0.5	0.18	8.07	1.71	1.51		92.07	17.42	274.7	393.43	34.66	97.09		55.78	54.28		45.4	73.87		72.16	186.79			195.27	114.65	6.95	25.56
2014-07-01	29.7	434.52	508.26	8.59			29.98					77.42	475.71			25.46		77.42	475.71			25.46	0.69	0.17	7.16	0.48	1.25		61.14	13.09	225.1	282.23	27.69	63.06		43.39	37.04		56.46	36.05		50.68	140.01			146.49	66.43	5.97	28.87
2014-08-01	87.55	833.7		11.53			37.64					105.44	631.84			29.11		105.44	631.84			29.11			5.68				64.19	16.25	302.13	370.55	33.12	92.26		69.98	45.24			35.58		66.95	182.45			259	117.37	5.89	74.16
2014-09-01	33.34	655.17		8.32			28.82					68.6	324.9			15.92		68.6	324.9			15.92			5.57				31.19	9.94	171.77	181.8	20.41	48.47		38.8	26.89			15.58		32.43	108.79			138.77	45.32	4.41	39.37
2014-10-01	32.03	566.9		4.87			17.67					73.42	204.32			8.31		73.42	204.32			8.31			5.44				18.49	7.01	132.94	120.93	12.78	32.24		29.58	17.53		29.28	8.5		18.35	73.96			121.35		2.41	35.91
2014-11-01		406.8		3.41								62.48	100.23			4.77		62.48	100.23			4.77			11.66				6.74	3.8	79.75	53.77		13.86		20.54	10.4		24.98	3.22		10.23	45.4			90.47		0.88	18.98
2014-12-01		267.71		2.44								48.53	22.82			2.4		48.53	22.82			2.4			17.42				2.77	2.35	54.35	31.75		7.24		12.18	6.15		17.84	1.67		6.12	24.53			66.96		0.32	13.23
2015-01-01	31.12	148.2	143.16	1.76		17.76	5.11	6	0.9	30.91		41.13	4.56			1.63		41.13	4.56			1.63	45.58	16.45	23.55	1.04	0.81		2.9	1.98	31.94	23.68	3.63			8.17	4.15		11.48	1.05	95.2	4.42	17.33			46.44		0.19
2015-02-01	31.91	123.58	119.46	1.42		11.61	4.12	4.08	0.47	29.21		37.17	3.9			1.2		37.17	3.9			1.2	32.93	9.52	20.54	1.02	0.67		2.61	1.53	21.62	18.84	2.81			5.94	2.87		6.78	0.71	78.29	2.63	12.67			36.32		0.08
2015-03-01	33.11	101.08	96.45	1.29		20.25	3.63	3.5	0.16	27.42		34.46	7.16			1.04		34.46	7.16			1.04	51.74	6.7	25.51	0.99	0.89			1.23	20.13	16.84	2.52		2.05	4.6	2.54		6.95	0.5	64.45	1.89	11.56			32.05		0.06
2015-04-01	31.89	55.49	74.41	1.5		33.31	4.13		0.16	25.21		32.23				1.34		32.23				1.34	45.61	7.86	13.27	1.08	1.29			1.77	25.09	20.92	2.81		2.14	6.21	4.25		7.2	0.89	67.13	2.31	17.15			30.86		0.12	4.4
2015-05-01	29.43	56	87.77	2.24		52.1	5.04	9.35	0.22	23.95		33.79				4.64		33.79				4.64	39.97	0.88	6.92	1.48	1.36			3.23	37.64	29.79	4.07		2.8	12.15	8.38			1.61	68.45	4.39	29.78			39.17		0.26	10.68
2015-06-01	29.93	398.33	497.67	7.78		133.43	21.33		1.8	25.7		88.12				36.48		88.12				36.48	18.75	0.2	5.77	2.53	1.19			16.45	268.57	276.97	26.09		16.2	81.81	49.59			21.2	572.9	55.61	171.42			240.5		3.27	68.98
2015-07-01	30.43	431.68	466.03	7.7		118.39	22.47			25.92		64.75				27.9		64.75				27.9	8.9	2.79	6.93	2.31	1.16				238.03	305.75	27.02			48.98	43.29			49.78		54.73	150.21			151.58		4.89	132.57
2015-08-01	32.06	657.9	688.06	12.54		205.15	38.45			27.89						30.76						30.76	4.72	0.23	7.94	4.54	1.55		82.91	17.46	332.71	438.65	38.54	112.99		61.96	55.14			72.44		81.11	186.26					8.46	48.35
2015-09-01	31.19	578.63	581.43	8.76		186.83	29.15			28.56	1.35	59.15				15.86	1.35	59.15				15.86	2.91	0.7	6.03	0.95	1.54		43.52	12.06	241.17	255.87	26.96	66.4		44.76	34.62			23.59		49.56	135.55			130.76		4.9
2015-10-01	31.03		535.52	5.89		152.94	24.43			29.53	1.45	62.1	220.27			12.87	1.45	62.1	220.27			12.87	1.87	2.05	7.63	0.87	1.49		24.34	8.99	166.06	159.87		66.99		37.34	23.86			12.13		39.91	114.77			134.71		2.61
2015-11-01	30.64		483.6	4.15		105.8	20.9			31.79	0.53	70.53	104.25			6.11	0.53	70.53	104.25			6.11	15.68	4.93	15.92	0.48	1.23		7.94		90.85	78.14	8.33			22.5	11.48			3.7		10.92	50.81			108.5	19.25	1.64	38.88
2015-12-01	30.86	330.23	310.48	2.98	1.32	43.47	8.5		1.57	31.28	0.36	66.47	56.65			3.49	0.36	66.47	56.65			3.49	19.98	10.04	16.51	0.37	1.04		4.12		61	47.47	6.15	12.98		15.42	8.67			2.61		7.25	32.83			64.47	15	0.44	21.89
2016-01-01	31.74	178.65	176.68	2.27	1.4	32.72	5.99		0.68	30.55	0.07	59.31	39.19			2.32	0.07	59.31	39.19			2.32	44.26	14.14	30.04	0.31	1.12		2.95	3.42	37.67	29.46	4.02	4.84		8.79	4.58			1.18		4.42	19.32			41.13	9.68	0.21	14.9
2016-02-01	32.99	144.27	136.69	3.64	1.34	30.67	5.19		0.27	28.9	0.35	54.78	45.85				0.35	54.78	45.85				42.5	9.47	28.13	0.29	1.15		2.08	2.6	27.58	20.86	3.04	2.4		6.41	3.29			0.93		3.03	23.18			32.43	5.55	0.12	11.93
2016-03-01	34.21	104.53	95.73	3.66	1.32	28.06	4.7		0.15	27.2	0.22	51.26	58.27			1.24	0.22	51.26	58.27			1.24	28.77	4.98	22.42	0.27	1.21		1.71	1.68	24.82	17.55	2.69	1.64		5.25	2.86			0.75		2.2	23.61			30.04	2.99	0.09	8.42
2016-04-01	32.86	94.78	98.5	3.37	1.3	58.7	5.96		0.43	26.15	1.26	49.35	76.95			3.22	1.26	49.35	76.95			3.22	32.82	4.76	14.01	0.48	1.46		2.4	2.19	38.24		3.97	2.71	2.07	7.26	5.62			1.48	118.73	4.12	28.33			34.84	6.22	0.18	7.93
2016-05-01	31.37	80.93	87.27	2.54	1.19	74.94	6.66		0.25	24.99	1.13		63.74		2.94	2.53	1.13		63.74		2.94	2.53	25.85	0.2	9.09		1.13		3.01	2.85	36.92	23.86	3.49		1.48	6.05	5.19			1.47	112.77	3.46	35.63		3.45	30.03	10.17	0.23	2.31
2016-06-01	31.19	81.04	92.15	1.88	1.07	95.12	5.88		0.16	24.11	0.31		63.34		2.65	2.47	0.31		63.34		2.65	2.47	42.13	0.2	9.13		1.1		2.42	2.47	36.33		3.99	5.68	1.93	5.95	5.18			1.53	105.77	3.83			3.45		10.62	0.29	2.11
2016-07-01	31.87	149.62	192.54	3.65	1.65	89.37	11.94		0.36	23.93	4.26		261.99		7.85	13.23	4.26		261.99		7.85	13.23	12.87	0.23	9.13		1.2	0.13	37.72	7.97	130.41		16.92	41.7	4.32	8.61	16.61			20.22	171.31	29.66			13.85	77.43	36.57	2.68	37.31
2016-08-01	32.65	333.06	375.45	5.18	2.19	122.33	15.62		1.41	25.51	4.37	70.51	438.26		9.13	22.77	4.37	70.51	438.26		9.13	22.77	2.77	0.2	9.69			0.06	37.18	10.75	210.74	197.18	24.98	49.15	6.89		28.02			20.17	345.32	44			27.35	145.57	101.5	3.65	40.5
2016-09-01	31.52	236.2	259.07	3.37	1.39	72.71	9.79		1.73	24.96	0.96	67.9	223.9		4.91	8.41	0.96	67.9	223.9		4.91	8.41	3.69	2.04	11.51		1.39	0.26	13.98	4.73	117.57	98.42	13.16		3.26	26.96	13.3			5.06	291.93	18.31		24.34	10.02	104.74	44.87	1.77	28.46
2016-10-01	31.97	214.32	239.97	3.54	1.46	47.72	11.18		1.37	25.64	1.21	68.1	188.65		4.82	8.8	1.21	68.1	188.65		4.82	8.8	2.17	3.71	25.1		1.29	0.19	12.46	6.54	103.88	83.15	11.55	27.42	2.61	22.51	11.74			7.1	239.58	15.17		23.05	9.56	88.54	31.04	1.75	28.46
2016-11-01	31.88	227.25	189	2.86	1.38	31.62	8.37			25.91	0.59		139.88		3.41	5.63	0.59		139.88		3.41	5.63	19.17	6.65	32.05		1.08	0.24	6.99	4.3	75.35	49.82		17.79	3.21	18.14	8.56			4.2	195.93	9.89		18.2		76.43	26.93	1.36	14.43
2016-12-01	33.1	142.67		2.46	0.51	32.4	6.63			25.27	0.6		90.64		2.95	4	0.6		90.64		2.95	4	36.33	10.05	37.87		1.06	0.24	4.09	4.1	58.62	32.68		9.2	3.68	14.55	6.14			3.44	156.65	8.45		12.55		55.4	22.71	0.77
2017-01-01	33.33	141.64	140.6	2.89	0.97	33.04	5.28			24.44	0.16	41.02	78.01		1.64	4.19	0.16	41.02	78.01		1.64	4.19	49.15	12.87	41.29	0.76	1.15	0.29	2.7	2.74	38.53	21.58		5.8	3.62	13.87	4.62			1.54	145.06	6.03		9.51		51.12	21.53	0.51
2017-02-01	35.13	116.2	105.18	5.36	0.41	33	4.57			22.29	0.32	38.61	60.36		2.42		0.32	38.61	60.36		2.42		53.79	12.53	41.61	0.83		0.34	1.31	3.8	29.04	16.06		3.26	3.16	7.88	3.88			1.49	118.04	3.81	6.57	7.97		43.35	9.58	0.25	12.93
2017-03-01	34.7	124.12	118.66	2.98	0.5	33	4.99			20.42	0.46	34.26			2.36		0.46	34.26			2.36		29.23	6.02		0.86	1.24	0.34	1.31	2.86	31.23	18.47	3.75	3.82	3.01	9.76	4.38			1.29	122.87	3.58	6.87	7.83	4.27	43.44	13.49	0.23	9.48
2017-04-01	38.03	111.87	113.09	1.67	0.53	33.14	5.14		0.16	19.62	0.52	34.52	66.77		2.39	2.65	0.52	34.52	66.77		2.39	2.65	17.15	0.84		1.03	1.35	0.36	1.09	3.63	34.6	17.68	4.18	5.27	3.1	10.35	5.16			1.26	121.33	4.32	8.18	8.07	5.77	45.2	15.26	0.2	6.36
2017-05-01	32.51	136.1	162.23	3.17	0.87	39.1	9.93		0.42	19.75	2.29	36.55			3.64	8.1	2.29	36.55			3.64	8.1	5.43	0.19		1.12	0.9	0.15	5.02	6.55	60.5	39.73	8.25		4.58	16.93	10.87			4.31	177.74	9.15	39.1	12.98	10.15	63.87	32.12	0.57	7.87
2017-06-01	30.77		265.03	7.41	2.48	123.46	25.52		1.83	21.57	7.12	57.34	552.7		17.13	24.4	7.12	57.34	552.7		17.13	24.4	9.55	0.17		1.15	0.91	7.55	45.65	13.69	194.24	249.63	23.68		6.94	41.82	24.57			39.19	306.23	44.91	84.34	39.03	26.47	138.99	74.73	2.9	12.06
2017-07-01	30.35	319.85	362.82	5.89	2.56	109.02	21.01		2.5	22.67	3.41	58.98	404.52		11.39	16.44	3.41	58.98	404.52		11.39	16.44	4.4	0.17		1.12	1	2.14		8.78	194.57	213.9			7	32.15	24.33			31.95	349.06	40.03	95.88	37.31	14.43	128.26	64.91	4.24	14.2
2017-08-01	34.23	392.29	439.03	10.69	5.43	122.46	32.8		2.27	22.91	4.81	58.72	470.97		21.32	25.44	4.81	58.72	470.97		21.32	25.44	4.63	0.17		1.04	1.66			9.27	244.46	323		97.53	8.39	38.4	19.33			45.67	385.65	50.63	180.57	60.64	21.01	152.62	76.18	6.37	12.35
2017-09-01	32.82	294.83	337.64	9.61	6.41	106.81	23.88		2.6	23.38	2.64	55.69	325.4		12.88	14.66	2.64	55.69	325.4		12.88	14.66	0.12	0.18		0.23	1.68	1.6		8.21	175.8	202	19.46	79.76	7.03	35.45				23.93	394.96	34.72	106.56	48.02	14.12	136.17	62.17	3.57
2017-10-01	34.25	570.23	584.23	8.81	6.16	177	27.29		7.75	26.71	2.75	90.99	434.68		12.62	20.16	2.75	90.99	434.68		12.62	20.16	0.47	4.97		0.4	1.48	2.47	26.85	13.83	236.23	203.19	25.38	63.26	7.72	50.91			40.15	27.25	401.14	47	148.23	47.55	26.67	199.94	81.41	3.22
2017-11-01	91.23	698.8	645.17	5.5	2.83	118.77	17.95		6.88	29.8	0.91	92.44	238.37		5.31	9.53	0.91	92.44	238.37		5.31	9.53	1.35	3.56		0.26	1.11	0.47	14.12	9.4	145.13	104.36	13.1	38.93	5.96	37.25			29.91	12.75	360.1	18.59	61.82	29.73	15.69	161.5	46.07	2.19	63.06
2017-12-01	28.53	385.58	369.42	2.82	0.45	36.2	9.47	6.59	1.89	29.92	0.21	77.65	105.52		3.27	3.32	0.21	77.65	105.52		3.27	3.32	9.19	4.65		0.13	0.85	0.19	4.51	3.9	75.49	46.48	6.37	14.41	4.55	17.34			20.53	4.74	237.52	7.35	15.3	19.28		96.22	15.79	0.64	38.89
2018-01-01	28.38	255.68	253.26	2.35	1.12	33.7	6.84	5.86	0.78	26.59	0.17	61.71	99.51		2.73	3.6	0.17	61.71	99.51		2.73	3.6	40.96	13.8		0.1	0.94	0.16		2.91	60.11	32.27	5.92	8.83	4.52	14.23	5.98	3.28	18.55	2.88	192.65	6.5	10.95	15.8		72.87	22.29	0.3	27.12
2018-02-01	28.19	170.36	169.43	2.13	1.34	33.7	5.32	4.01	0.27	24.55	0.13	50.8	64.05		2.29	1.44	0.13	50.8	64.05		2.29	1.44	50.83	12.84		0.08	1.53	0.22		1.94	39.27	19.59	3.59	4.06	3.71	7.2	4.26	2.36	13.65	1.68	123.46	3.49	6.41			46.99	7.53	0.16	21.57
2018-03-01	28.06	146.04	148.26	2.5	0.7	34.69	6.4	5.73	0.34	22.43	0.85	48.1	107.75		2.89	2.61	0.85	48.1	107.75		2.89	2.61	34.96	6.48		0.1	1.82	0.63	1.15	2.93	45.39	24.93	4.6		3.91	6.42	8.6	2.66		1.83	127.87	4.39	7.04	10.38	4.12	48.14	9.09	0.33	18.74
2018-04-01	30.69	195	217.4	2.99	1.03	40.91	8.81	8.46	0.46	21.11	1.96	56.42	183.11		5.1	8.51	1.96	56.42	183.11		5.1	8.51	20.46	0.19		0.14	1.55	1.19	8.74	5.82	82.87	53.98	9.63		4.65	17.64	11.22	3.57	20.21	8.8	193.43	12.82	37.99	16.19	11.84		32.21	0.7	20.58
2018-05-01	30.38	204.26	238.97	3.99	1.36	48.8	11.74	13.13	0.4	21.22	2.61	55.94	236.48		6.17	9.17	2.61	55.94	236.48		6.17	9.17	16.33	0.17	16.3	0.31	1.45	1.42	21.34	7.42	115.02	90.5	14.89		5.07	18.01	11.86	5.08	23.37	18.97	206.13	24.18	44.26	19.86	13.17	112.46	33.52	1.48	20.66
2018-06-01	30.91	346.63	405.77	8.06	3.53	105.93	23.23	20.73	1.77	22.32	3.77	59.24	640.81		16.48	27.6	3.77	59.24	640.81		16.48	27.6	1.69	0.17	6.82	0.29	1.9	2.64	64.96	12.66	293.73	259.7	32.22	51.79	7.34	39.4	16.92	12.99	48.63	53.17	311.27	57.03	169.11	43.68	33.37	157.53	82.46	5	41.75
2018-07-01	29.25	486.19	504.53	10.55	4.89	94.25	23.53	37.65	2.37	22.74	1.92	75.35	453.19	3.65	12.2	18.34	1.92	75.35	453.19	3.65	12.2	18.34	1.2	0.17	2.3	0.47	1.83	1.79	39.09		225.55	218.16	21.67		8.77	43.7	32.37	13.52	40.24	29.25	485.13	45.23	182.68	39.83	28.94	193.44	107.05	4.31	45.85
2018-08-01	30.37	319.13	360.58	8.12	4.68	54.99	19.81	10.09	2.27	22.19	1.78	53.51	343.55	2.78	11.44	13.07	1.78	53.51	343.55	2.78	11.44	13.07	0.17	0.17	5.14	0.21	1.68	1.76	27.56		153.87	191.23	16.68	57.71	6.5	26.76	54.18	12.46	31	14.99	337.52	35.33	109.55	38.95	24.88	117.15	52.16	2.79	24.57
2018-09-01	30.64	321.03	386.13	6.93	4.17	108.87	18.22	16.36	2.79	23.96	1.53	75.64	414.97	4.71	10.42	21.17	1.53	75.64	414.97	4.71	10.42	21.17	0.08	0.17		0.28	1.68	1.57	34.06	13.84	206.33	196.23	22.52	56.95	5.55	40.96		12.11	36.98	35.31	342.8	48.58	145.09	39.69	43.78	165.88	69.48	3.53	41.79
2018-10-01	30.51	691.13	679.23	7.3	4.75	128.6	21.27	11.76	3.07	26	1.48	89.38	414.29	5.29	9.99	17.75	1.48	89.38	414.29	5.29	9.99	17.75	0.01	0.17	12.31	0.31	1.76	1.57	34.62	12.79	207.39	197.74	21.45	55.86	8.62	44.13	20.3	12.24	35.11	30.91	428.29	45.69	154.25	38	34.71	178.74	73.71	3.72	51.65
2018-11-01	30.28	591.03	592.13	5.07	3.23	105.29	15.31	7.37	6.96	28.21	0.53	98.15	339.13	5.32	6.1	12.41	0.53	98.15	339.13	5.32	6.1	12.41	0.17	0.17	15.36	0.17	1.54	0.58	31.61	13.87	188.9	146.12	17.01	41.68	8.3	38.43	19.32	7.73	32.36	29.28	402.93	37.74	97.59	30.37	25.11	168.13	54.09	4.38	54.68
2018-12-01	28.15	335.03	340.29	3.75	1.74	30.59	10.3	2.19	2.1	27.3	0.14	69.03	148.84	1.46	2.3	4.19	0.14	69.03	148.84	1.46	2.3	4.19	15.9	7.91	25.34	0.09	1.18		7.8	5.9	75.53	62.04	7.23	16.64	5.21	15.55	10.18	4.67	21.71	5.84	235.87	13.12	29.78	20.39	8.29	73.33	22.04	1.2	23.95
2019-01-01	29.73	255.48	269.29	3.06	1.21	30.59		6.03	0.77	26.9		58.1	90.68	0.89	2.13	2.84		58.1	90.68	0.89	2.13	2.84	44.25	10.96	36.79	0.08	1.2	0.1	4.17	4.19	59.55	37.79	4.51	7.15	4.02	11.1	6.68	3.35	16.28	3.17	154.29	6.81	16.75	13.81	5.16	46.77	13.61	0.47	15.09
2019-02-01	29.47	154.11	164.8	2.1	1.67	33.53		3.83	0.27	25.35		53.29	61.61	0.43	2.26	1.51		53.29	61.61	0.43	2.26	1.51	56.95	16.63	38.85	0.08	1.37		2.16	3.35	36.64	24.47	3.04	2.9	3.36	7.05	4.52	2.34	13.14	1.27	113.96	3.81	14.77	10.05	1.5	32.86	7.37	0.18	10.92
2019-03-01	29.09	121.61	128.56	1.88	1.35	33.84		3.18	0.55	23.27		49.11	58.16	0.27	2.19	1.44		49.11	58.16	0.27	2.19	1.44	50.52	10.54		0.08	1.62	0.93	1.89	1.62	33.16	23.16	2.72	3.31	2.99	6.83	4.47	2.13	13.08	1.07	101.21	3.09	13.81	8.85	2.79	29.55	6.2	0.13	8.23
2019-04-01	28.18	87.48	91.31	1.83	1.04	32.91		3.19	0.15	21.88	0.05	42.58	60.11	0.22	2.33	1.35	0.05	42.58	60.11	0.22	2.33	1.35	47.27	5.09		0.18	2.04	0.8	1.35	1.1	33.09	21.03	2.65	2.65	2.62	5.43	4.41	1.98	10.2	0.82	93.36	3.03	13.04	8.03	2.41	27.93		0.11	5.89
2019-05-01	28.86	154.03	201.3	3.56	1.49	61.55	15.7	8.81	0.47	21.57	0.52	56.25	124.28	0.69	3.01	7.28	0.52	56.25	124.28	0.69	3.01	7.28	34.18	0.3		0.41	2.09	0.86	3.06	3.58	63.45	34.8	6.98	10.01	6.36	11.63	10.08	3.71	18.13	1.93	122.75	9.87	119.08	15.98	14.53	49.67		0.2	15.46
2019-06-01	34.33	337.03	417.33	7.45	3.26	106.5	25.55	36.03	1.72	22.04	3.28	64.18	376.67	4.77	14.47	24.43	3.28	64.18	376.67	4.77	14.47	24.43	6.43	0.26	11.36	0.83	2.4	2.25	44	11.43	143.16	186.49	23.49	52.88		34.17	26.95	11.24	59.84	34.67	269.42	40.12	173.03	50.77	32.3	134.92		3.15	26.49
2019-07-01	33.86	367.84	448.03	10.08	5.23	113.4	30.45	32.28	1.94	22.56		79.84	609.97	7.26	22.85	32.54		79.84	609.97	7.26	22.85	32.54	2.48	0.2	10.42	0.75	2.24	2.52	70.42	14.54	188.03	352.59	37.24	91.85		52.29	52.06	16.11	56.22	60.64	409.06	75.1	211.97	71.02	41.69	190.68		5.04	31.86
2019-08-01	32.72	573.81	607.55	8.85	5.69	125.45	26.72	25.36	2.67	23.73		85.57	469.81	5.13	13.16	20.17		85.57	469.81	5.13	13.16	20.17	3.96	0.2	12.73	0.25	2	1.67	53.29	11.55	160.94	293.25	23.36	78.19		48.41	42.91	12.08	34.78	29.83	492.23	58.69	162.9	43.61	24.69	199.32			42.1
2019-09-01	31.42	487.3	504.97	4.9	3.13	95.73	18.97	19.11	2.55	24.18		74.29	261.17	2.93	6.26	10.95		74.29	261.17	2.93	6.26	10.95	4.95	0.2	7.71	0.16	1.95	0.86		6.8	96.66	120.95	12.62	41.37	3.79	30.14	19	7.7	26.52	9.72	349.6	19.47	104.16	30.92	12.94	122.14			30.37
2019-10-01	31.05	573.13	555.68	3.91	2.01	81.18	15.82	14.54	3.57	26.07		81.16	213	2.22	3.87	7.6		81.16	213	2.22	3.87	7.6	2.96	0.2	3.95	0.12	1.84	0.47	9.49	7.96	88.16	81.34	10.47	25.55	3.31	30.44		5.77	23.41	7.1	275.61		42.2	24.72	12.57	122.35	36.41		37.54
2019-11-01	31.22	482.07	460	3.01	1.51	47.39	11.95	9.19	2.62	27.98		86.82	160.77	1.6	2.87	4.71		86.82	160.77	1.6	2.87	4.71	6.13	7.26	12.6	0.11	1.55	0.4	6.67	3.25	86.98	35.18	6.48	15.13	2.44	25.44		4.15	18.4	5.44	245.13	8.61	26.74	18.49	10.53	106.58	24.7	0.39	38.5
2019-12-01	30.67	243	241.42	2.35	1.39	27.71	9.7	4.85	1.31	27.24		69.08	95.22	0.67	1.68	2.85		69.08	95.22	0.67	1.68	2.85	45.12	16.47	37.54	0.07	1.38	0.28	2.76	2.54		31.63	4.14	6.8	1.7	14.32		2.81	14.93	2.49	175.32	6.19	18.86	13.36		61.96	16.22	0.27	20.61
2020-01-01	32.49	240.33	239.61	2.01	1.33		6.6	3.33	0.84	25.68		61.15	69.33	0.43	1.49	1.64		61.15	69.33	0.43	1.49	1.64	55.85	18.8	40.46	0.06	1.4	0.34	2.39	5.05	24.2	28.8	3.17	3.18	1.4	9.54		2.07	12.14	1.26	124.23	4.37	13.6	9.76	2.42	41.35	7.94	0.15	12.38
2020-02-01	33.5		163.45	1.81	1.18		4.89	2.3	0.36	23.45		57.37	63.46	0.26	1.15	1.3		57.37	63.46	0.26	1.15	1.3	57.05	17.7	39.85	0.07	1.31	0.6	1.75	4.71	20.62	16.07	2.53	1.76	1.34	7.39		1.62	10.24	1	99.42		12.14	9.1	1.88	30.04	4.62	0.08	7.96
2020-03-01	32.24		132.77	1.69	1.08		4.24	2.8		21.74		51.51	64.99	0.19	1.2	0.89		51.51	64.99	0.19	1.2	0.89	46.65	11.72	35.35	0.14	1.53	0.66	1.19	3.43	19.81	14.11	1.98	1.13	1.07	5.98		1.4	9.19	0.9	85.67	2.89	11.9	9.46	1.03	25.7	2.81	0.06	6.39
2020-04-01	31.92		85.91	1.78	1.13	37.21	5.01	4.59		20.94		51.3	68.51	0.19	1.06	1.04		51.3	68.51	0.19	1.06	1.04	33.5	2.48	29.64	0.22	2.02	0.91	1.96	3.72	18.18	15.16	2.05	1.46	1	5.65		1.66	8.88	3.02	79.46	2.79	13.35	8.41	1.08	26.2		0.07	4.7
2020-05-01	31.09		104.27	2.15	1.4	38.44	7.25	5.23		20.42		56.59	93.02	0.34	1.47	3.34		56.59	93.02	0.34	1.47	3.34	39.32	0.31	24.02	0.4	2.2	1.12	1.84	6.3	35.03	18.55	3.66	4.56	1.48	9.12		2.22	11.54		102.61	4.83	19.96	10.91	6.17	35.2		0.14	7.72
2020-06-01	31.21		244.86	4.64	1.95	78.73	19.3	25.56		20.57		57.68	187.32	1.91	7.76	14.33		57.68	187.32	1.91	7.76	14.33	11.71	0.31	18.36	0.56	2.06	2.14	11.56	9.52	100.09	80.51	12.76	30.84	4.34	25.16	20.97	5.3	19.82			20.04		26.02	23.16	84.65		1.03	12.25
2020-07-01	32.45	447.36	496.29	10.49	4.28	162.53	33.84	44.56		22.79		75.81	503.06	7.77	22.94	37.83		75.81	503.06	7.77	22.94	37.83	0.76	0.31	13.39	1.58	1.54	3.46	78.18	15.49	265	338.74	40.65		8.86	49.12	53.04	15.67	49.09		456.22	85.8		63.31		167.72		6.77	28.71
2020-08-01	31.25	348.06	383.97	8.34	3.81	86.61	27.48	33.41	2.39	21.82		63.92	363.29	3.98		16.03		63.92	363.29	3.98		16.03	0.49	0.31	3.52	0.68	0.98	1.42	33.91	7.82	170.65	184.55	19.56		6.92	29.27	26.87	11.25	29.32	12	278	41.2		36.69		118.53		4.28	19.36
2020-09-01	31.23	339.43	357.57	5.35	2.36	66.61	21.44	23.74	2.87	21.98		64.49	246.63	2.45				64.49	246.63	2.45			0.48	1.19		0.47	1.42	0.92	19.63	5.84	126.83	115.96	12.25	36.9	5.37	24.79	16.76		22.98	8.83	257.1	22.03		29.32	8.34	103.39		2.55	21.49
2020-10-01	30.66	387.7	372.87	3.7	1.54		13.18	13.52	6.57	24.17		71.68	138	1.15				71.68	138	1.15			1.26			0.45	1.89	0.55	8.86	4.88	85.26	58.06		16.17	3.98	22.15		4.68	17	4.36		10.89		21.81	7.03	104.19			33.91
2020-11-01	30.53	362	343.73	3.02	1.28		8.34	7.83	8.33	25.44		77.09	101.69	0.59	1.71			77.09	101.69	0.59	1.71		1.51				1.68	0.35	3.83	3.88	62.4	36.98		8.47	3.47	13.92	7.45	3.85	13.89	2.68				15.84	5.75	70.28			34.88
2020-12-01	29.84	240.16	233.9	1.99	1.5		7.73	5.36	2.17	24.45		63.7	74.33	0.38	1.54	1.93		63.7	74.33	0.38	1.54	1.93	37.39			0.17	1.64	0.37	2.2	2.59	46.37	24.23		4.21	2.94	12.21	6.28	3.23	13.26	2	138	5.09		12	4.83	59		0.17	18.21
[truncated: 74 more columns]

## Sheet: Hydroclimate stations
Hydroclimate station name	coord X	coord Y	ELEVATION (m.a.s.l.)
CANAL CUNO EN SOCAIRE	67.849	23.615	3600
CANAL TILOMONTE ANTES REPRESA	68.097	23.8	4000
CANAL VILAMA EN VILAMA	68.181	22.873	2550
RIO LOA ANTES ZONA AGRICOLA QUI	69.52	21.716	950
RIO LOA EN DESEMBOCADURA	70.055	21.428	10
RIO SALADO A. J. LOA	68.623	22.356	2500
RIO LOA ANTES REPRESA LEQUENA	68.662	21.656	3315
RIO SAN PEDRO EN PARSHALL N°2	68.514	21.946	3318
RIO TOCONCE ANTES REPRESA SENDO	68.146	22.276	3386
RIO LOA D.J. SAN SALVADOR	69.566	22.346	1240
RIO LOA EN ALCANTARILLA CONCHI	68.609	21.979	2932
RIO LOA EN FINCA	68.991	22.509	2100
RIO LOA EN SALIDA EMBALSE CONCHI	68.621	22.028	2950
RIO SALADO A. J. CURTI	68.243	22.279	3080
RIO SAN PEDRO EN PARSHALL N°1	68.368	21.97	3700
RIO LOA D. J. SAN SALVADOR (CHACANCE)	69.529	22.394	1238
RIO LOA EN ESCORIAL	68.895	22.445	2450
RIO LOA EN YALQUINCHA	68.879	22.451	2300
RIO SALADO EN SIFON AYQUINA	68.345	22.289	2980
RIO SILOLI ANTES B.T. FCAB	68.029	22.014	4000
CANAL LAS VEGAS EN BOCATOMA	71.026	32.84	320
RIO SOBRANTE EN PIÑADERO	70.715	32.229	1300
RIO ACONCAGUA EN ROMERAL	71.025	32.84	365
RIO JUNCAL EN JUNCAL	70.147	32.87	2200
RIO MAIPO EN CABIMBAO	71.53	33.767	35
ESTERO CATEMU EN PUENTE SANTA ROSA	70.977	32.778	510
RIO LIGUA EN QUIMQUIMO	71.319	32.444	18
RIO PETORCA EN TEJADA	70.758	32.075	1080
RIO PETORCA EN PEÑON O HIERRO VIEJO	70.989	32.279	450
RIO ACONCAGUA EN SAN FELIPE	70.736	32.758	650
RIO BLANCO EN RIO BLANCO	70.299	32.913	1420
RIO COLORADO EN COLORADO	70.415	32.86	1062
ESTERO POCURO EN SIFON	70.543	32.921	1000
ESTERO QUINTERO EN VALLE ALEGRE	71.417	32.798	40
RIO ACONCAGUA EN CHACABUQUITO	70.509	32.85	950
RIO ACONCAGUA EN RIO BLANCO	70.301	32.91	1420
RIO ALICAHUE EN COLIHUAY	70.737	32.331	780
RIO PETORCA EN LONGOTOMA O PUENTE FF	71.372	32.381	126
RIO POTAENDO EN RESGUARDO LOS PATOS	70.581	32.501	1218
RIO MAPOCHO EN LOS ALMENDROS	70.451	32.371	966
RIO VOLCAN EN QUELTEHUES	70.21	33.809	1365
ESTERO ARRAYAN EN LA MOSTAZA	70.459	33.329	880
ESTERO PINTUE EN PUENTE PINTUE	70.881	33.876	0
ESTERO YERBA LOCA ANTES JUNTA SAN FRANCISCO	70.364	33.344	1350
RIO ANGOSTURA EN VALDIVIA DE PAINE	70.883	32.811	342
RIO MAIPO EN EL MANZANO	70.379	33.597	850
RIO MAIPO EN LAS HUALTATAS	70.146	33.978	1820
RIO OLIVARES ANTES JUNTA RIO COLORADO	70.137	33.493	1500
ESTERO ALHUE EN QUILAMUTA	71.25	34.065	130
ESTERO POLPAICO EN CHICAUMA	70.896	33.198	500
QUEBRADA RAMON EN RECINTO EMOS	70.514	32.433	845
RIO COLINA EN PELDEHUE	70.588	33.202	860
RIO COLORADO ANTES JUNTA RIO MAIPO	70.37	33.593	890
RIO MAIPO EN SAN ALFONSO	70.301	33.735	1092
RIO MAPOCHO RINCONADA DE MAIPU	70.819	33.5	440
ESTERO PUANGUE EN RUTA 78	71.337	33.661	93
RIO COLORADO ANTES JUNTA RIO OLIVARES	70.137	33.495	1500
ESTERO DE LA CADENA ANTES JUNTA RIO CACHAPOAL	70.846	34.187	440
RIO CACHAPOAL EN PUENTE ARQUEADO (CA)	71.369	34.274	115
RIO CLARO EN HACIENDA LAS NIEVES	70.705	34.496	720
RIO CORTADERAL ANTE JUNTA RIO CACHAPOAL	70.323	34.377	1200
RIO LAS LEÑAS ANTE JUNTA RIO CACHAPOAL	70.305	34.633	1296
CANAL TENO EN KM. 13.465	71.102	34.818	285
ESTERO ZAMORANO EN PUENTE EL NICHE	71.171	34.434	900
RIO PANGAL EN PANGAL	70.334	34.251	1500
RIO CACHAPOAL EN PTE TERMAS DE CAUQUENES	70.557	34.248	700
RIO CLARO EN EL VALLE	70.876	34.692	476
RIO CLARO EN TUNCA	71.102	34.386	480
RIO TINGUIRIRICA EN LOS OLMOS (CA)	71.375	34.498	223
CANAL AD. MAULE C. PEHUENCHE	70.995	35.796	690
CANAL DE RESTITUCION SUR 1	71.427	35.748	0
CANAL DUAO ZAPATA	71.356	35.589	0
CANAL MAULE NORTE BAJO SECCION 1	71.284	35.563	400
CANAL MELADO EN LOS HIERROS	71.067	31.861	800
CANAL ROBLERIA ANTE BOCATOMA ANCOA	71.24	35.858	565
RIO CACHAPOAL 5 KM. AGUAS ABAJO JUNTA CORTADERAL	70.361	34.352	1127
RIO CLARO EN SAN CARLOS	71.061	35.699	550
RIO COLORADO EN JUNTA CON PALOS	71.014	35.274	600
RIO LONCOMILLA EN BODEGA	71.823	35.827	110
RIO LONGAVI EN LA QUIRIQUINA	71.457	36.229	449
RIO MAULE EN ARMERILLO	71.117	35.706	470
CANAL DE RESTITUCION SUR 2	71.539	35.617	0
CANAL LAS GARZAS	70.933	35.804	0
RIO MAULE EN DESAGUE LAGUNA DEL MAULE	70.557	36.003	2170
RIO MAULE EN LONGITUDINAL	71.711	35.559	90
RIO PERQUILAUQUEN EN GNIQUEN	71.98	36.254	140
RIO PURAPEL EN SAUZAL	72.017	35.62	150
RIO PUTAGAN EN YERBAS BUENAS	71.588	35.776	150
QUEBRADA COLORADO BAJO SISTEMA MAITENES	71.317	35.614	0
RIO CLARO EN LOS QUEÑES	70.812	35.001	900
RIO ANCOA EN EL MORRO	71.297	35.908	402
RIO CAUQUENES EN DESEMBOCADURA	72.063	35.92	125
RIO CIPRESES EN DESAGUE LAGUNA LA INVERNADA	70.776	35.736	1300
RIO LIRCAY EN PUENTE LAS RASTRAS	71.297	35.489	240
CANAL MAULE NORTE ALTO EN PASO NEVADO	71.186	35.718	0
CANAL MAULE NORTE BAJO SECCION 2	71.267	35.531	250
CANAL SAN CLEMENTE	71.534	35.59	0
ESTERO LAS GARZAS	71.002	35.757	600
ESTERO UPEO EN UPEO	71.094	35.177	450
QUEBRADA COLORADO EN DESAGÜE LAGUNA LOS TEMOS	71.28	35.648	0
CANAL DE EVACUACION C. PEHUENCHE	71.167	35.73	0
CANAL DE RESTITUCION SUR 3	71.539	35.617	0
CANAL MAULE NORTE BAJO EN PUENTE CENTINELA	71.271	35.539	470
CANAL MAULE NORTE EN AFORADOR	71.117	35.707	461
RIO PERQUILAUQUEN EN QUELLA	72.091	36.073	120
RIO PURAPEL EN NIRIVILO	72.066	35.577	80
RIO TENO BAJO QUEBRADA INFIERNILLO	70.638	35.049	990
ESTERO CURIPEUMO EN LO HERNANDEZ	71.998	36.016	0
ESTERO LOS PUERCOS EN PUENTE LOS PUERCOS	71.832	35.377	113
RIO MAULE BAJO BOCA TOMA MAULE CENTRAL PEHUENCHE	71.002	35.772	0
RIO MAULE EN FOREL	72.21	35.408	30
RIO MAULE EN LOS BAÑOS	70.762	35.823	980
RIO MELADO EN ZONA DE PRESA	71.073	35.732	525
RIO MATAQUITO EN LICANTEN	72.01	34.984	20
RIO MELADO EN EL SALTO	71.015	35.896	730
RIO PALOS EN JUNTA CON COLORADO	71.017	35.275	600
RIO PERQUILAUQUEN EN SAN MANUEL	71.624	36.377	266
RIO TENO DESPUES DE JUNTA CON CLARO	70.823	34.998	647
RIO CAUQUENES EN EL ARRAYAN	72.375	36.003	590
RIO CLARO EN CAMARICO	71.389	35.183	220
RIO CLARO EN RAUQUEN	71.733	35.451	64
RIO LOANCO EN DESEMBOCADURA	72.589	35.571	20
RIO LONCOMILLA EN LAS BRISAS	71.768	35.617	68
RIO LONGAVI EN EL CASTILLO	71.341	36.26	598
CANAL DE LA LUZ EN CHILLAN	72.1	36.597	136
RIO CATO EN PUENTE CATO	72.044	36.557	123
RIO ITATA EN PASO HONDO	72.49	36.627	26
RIO LARQUI EN SANTA CRUZ DE CUCA	72.388	36.705	25
RIO DIGUILLIN EN SAN LORENZO (ATACALCO)	71.576	36.924	727
RIO ITATA EN CHOLGUAN	72.068	37.158	220
RIO ITATA EN GENERAL CRUZ	72.352	36.939	90
RIO ITATA EN TRILALEO	72.126	37.101	155
RIO LONQUEN EN TREHUACO	72.664	36.427	0
RIO RENEGADO EN INVERNADA	71.626	36.866	710
RIO ÑUBLE EN LA PUNILLA	71.326	36.663	635
RIO ÑUBLE EN SAN FABIAN N 2	71.525	36.586	450
RIO CHILLAN EN ESPERANZA N 2	71.661	36.8	586
RIO ITATA EN BALSA NUEVA ALDEA	72.45	36.656	29
RIO ITATA EN COELEMU	72.693	36.467	27
RIO BIO-BIO EN LLANQUEN	71.299	38.201	767
RIO CHILLAN EN CAMINO A CONFLUENCIA	72.323	36.615	40
RIO DIGUILLIN EN LONGITUDINAL	72.324	36.868	80
RIO SAUCES ANTES JUNTA CON ÑUBLE	71.276	36.669	620
CANAL ABANICO EN KM 049	71.451	37.395	890
CANAL DE DESCARGA CENTRAL EL TORO	71.46	37.274	0
CANAL LAJA-DIGUILLÍN	71.964	37.301	0
RIO NICODAHUE EN PICHUN	72.75	37.465	0
RIO BIO BIO EN ANGOSTURA RALCO 1	71.419	38.04	652
RIO BIOBIO EN RUCALHUE	71.902	37.712	261
RIO BUTAMALAL EN BUTAMALAL	73.247	37.819	51
RIO BIO BIO ANTE JUNTA HUIRI HUIRI	71.521	37.993	524
RIO BIOBIO EN COIHUE	72.589	37.56	60
RIO BUREO EN MULCHEN	72.233	37.717	133
RIO DUQUECO EN CERRILLOS	72.312	37.542	129
RIO LAJA EN TUCAPEL	71.981	37.286	295
CANAL ALTO POLCURA	71.232	37.209	1450
CANAL COLLAO	71.649	37.306	490
CANAL LAJA CAMINO A TUCAPEL	71.987	37.285	285
RIO POLCURA EN CUATRO JUNTA	71.244	37.11	1319
RIO RENAICO EN LONGITUDINAL	72.391	37.845	135
RIO RUCUE EN CAMINO A ANTUCO	71.797	37.343	450
CANAL MIRRIHUE	71.655	37.326	500
CANAL ZAÑARTU DESPUES BOCATOMA RIO LAJA	71.649	37.305	490
RIO ANDALIEN CAMINO A PENCO	73.028	36.802	7
RIO BIO BIO ANTE JUNTA PANGUE	71.626	37.903	420
RIO BIOBIO EN DESEMBOCADURA	73.061	36.838	16
RIO DUQUECO EN VILLUCURA	72.033	37.555	228
CANAL DE DESCARGA CENTRAL ANTUCO	71.632	37.309	0
RIO LIRQUEN EN CERRO EL PADRE	71.866	37.778	340
RIO PANGUE EN CAPTACION	71.567	37.902	550
RIO POLCURA A. DESC. CENTRAL EL TORO	71.461	37.27	710
RIO LAJA EN PUENTE PERALES	72.539	37.237	65
RIO LLEU-LLEU EN DESAGUE LAGO LLEU-LLEU	73391	38.117	10
RIO MULCHEN EN MULCHEN	72.251	37.722	120
RIO MININCO EN LONGITUDINAL	72.392	37.863	125
RIO PUYEHUE EN QUITRATUE	72.658	39.155	90
RIO QUILLEN EN GALVARINO	72.778	38.41	140
RIO BLANCO EN CURACAUTIN	71.867	38.455	405
RIO CAUTIN EN CAJON	72.502	38.686	130
RIO CHOLCHOL EN CHOLCHOL	72.847	38.608	20
RIO COLLIN EN CODAHUE	72.186	38.583	250
RIO DONGUIL EN GORBEA	72.679	39.117	85
RIO LIUCURA EN LIUCURA	71.827	39.26	402
RIO MAHUIDANCHE EN SANTA ANA	72.93	39.088	50
ESTERO CHUFQUEN EN CHUFQUEN	72.695	38.321	158
RIO QUEPE EN QUEPE	72.617	38.854	80
RIO TRANCURA ANTES RIO LLAFENCO	71.819	39.332	386
RIO PUREN EN TRANAMAN	73.013	38.02	90
RIO QUEPE EN VILCUN	72.23	38.686	292
RIO QUINO EN LONGITUDINAL	72.361	38.307	450
RIO TOLTEN EN TEODORO SCHMIDT	73.083	39.014	15
RIO TRANCURA EN CURARREHUE	71.583	39.364	400
RIO VERGARA EN TIJERAL	72.618	37.732	40
RIO ALLIPEN EN MELIPEUCO	71.734	38.865	450
RIO CAUTIN EN ALMAGRO	72.953	38.779	20
RIO HUICHAHUE EN FAJA 24000	72.285	38.854	150
RIO MUCO EN PUENTE MUCO	72.392	38.606	250
RIO PUREN EN PUREN	73.043	38.013	0
RIO CALLE CALLE EN BALSA SAN JAVIER	72.986	39.779	14
RIO CHIRRE ANTES JUNTA RIO PILMAIQUEN	72.913	40.438	0
RIO CRUCES EN RUCACO	72.901	39.553	60
RIO NILAHUE EN MAYAY	72.17	40.289	80
RIO SAN PEDRO EN DESAGUE LAGO RINIHUE	72.452	39.775	115
RIO SANTO DOMINGO EN RINCONADA DE PIEDRA	73.108	39.919	0
RIO BUENO EN BUENO	72.957	40.329	45
RIO CAUNAHUE CAMINO A LLIFEN	72.253	40.156	90
RIO FUI EN DESAGÜE LAGO PIRIHUEICO	71.891	39.874	600
RIO FUTA EN TRES CHIFLONES	73.155	40.032	10
RIO INAQUE EN MAFIL	72.986	39.671	25
RIO LIQUIÑE EN LIQUIÑE	71.851	39.731	600
RIO PILMAIQUEN EN SAN PABLO	72.99	40.383	40
RIO CALCURRUPE EN DESEMBOCADURA	72.26	40.231	160
RIO CALLE CALLE EN PUPUNAHUE	72.905	38.808	60
RIO COLLILEUFU EN LOS LAGOS	72.814	39.864	25
RIO HUAHUM EN LA FRONTERA	71.678	40.099	616
RIO BLANCO ANTE JUNTA RIO CHAMIZA	72.595	41.431	242
RIO CHAMIZA ANTE JUNTA RIO CHICO	72.811	41.446	8
RIO COIHUECO ANTES JUNTA PICHICOPE	72.684	40.936	150
RIO FORRAHUE EN AROMOS	73.132	40.904	0
RIO RAHUE EN CHAN CHAN	73.019	40.706	50
RIO VILCUN EN BEL-BEN	73.684	42.041	0
RIO CHICO ANTE RIO CHAMIZA	72.819	41.422	0
RIO DAMAS EN TACAMO	73.049	40.629	1250
RIO ESPOLON EN DESAGUE LAGO ESPOLON	71.943	43.213	380
RIO FUTALEUFU ANTE JUNTA RIO MALITO	72.11	43.453	42
RIO GOL GOL EN PUENTE Nº 2	72.179	40.664	330
RIO HUEYUSCA EN CAMARONES	73.6	41.01	40
RIO LENCA BAJO BOCATOMA	72.648	41.513	320
RIO NEGRO EN CHAHUILCO	73.221	40.716	45
RIO PUELO ANTES JUNTA CON MANSO	72.056	41.761	23
RIO MANSO ANTES JUNTA RIO PUELO	72.017	41.727	28
RIO MAULLIN EN LAS QUEMAS	73.196	41.394	0
RIO NEGRO EN LAS LOMAS	73.067	41.391	60
RIO PUELO EN CARRERA BASILIO	72.234	41.613	0
RIO RAHUE ANTES JUNTA RIO NEGRO	73.181	40.633	40
RIO RAHUE EN DESAGUE LAGO RUPANCO	72.691	40.788	130
RIO TORO EN TEGUALDA	73.389	41.048	95
RIO COIHUECO ANTES JUNTA RIO RAHUE	72.917	40.835	75
RIO FUTALEUFU EN LA FRONTERA	71.757	43.179	314
RIO GRANDE EN SAN PEDRO	73.842	42.353	0
RIO LA PLATA ANTES JUNTA RIO HUEYUSCA	73.602	41.003	50
CAPTACION LENCA	72.607	41.515	0
RIO PUELO EN DESAGUE LAGO TAGUA TAGUA	72.172	41.644	22
RIO RAHUE EN FORRAHUE	73.269	40.529	17
RIO TRANALLAGUIN EN CARRICO	73.518	40.589	45
RIO BIOBIO EN LA CULEBRA	71.699	37.797	338
RIO ELICURA EN PUENTE ELICURA	73.219	37.937	25
RIO LAJA AG.ARR. DEL SALTO (REC.R.LAJA)	72.328	37.213	140
RIO LEIVA EN PUENTE CAMINO A CONTULMO	73.392	37.813	48
ESTERO BOTROLHUE EN LABRANZA	72.756	38.768	64
RIO COLLIHUANQUI EN CAMINO A CURACAUTIN	71.954	38.352	590
RIO DAMAS EN CARAHUE	73.157	38.704	8
CANAL ZAÑARTU SALIDA LAGUNA TRUPAN	71.821	37.278	460
ESTERO HUALQUI EN DESEMBOCADURA	72.941	36.983	30
ESTERO PAILLIHUE EN EX LONGITUDINAL SUR	72.327	37.476	138
ESTERO BOTROLHUE EN TEMUCO	72.648	38.737	100
RIO VOIPIR EN PUENTE VOIPIR	72.221	39.337	0
RIO TOLTEN EN COIPUE	72.445	39.084	200
RIO REPOCURA EN CHACAICO	72.959	38.468	40
RIO TRAFAMPULLI EN RINCONADA	71.866	39.091	340
RIO CURACO EN COLICO	72.181	39.061	250
RIO DUMO EN SANTA ANA	72.259	38.162	300
RIO LONQUIMAY ANTES JUNTA RIO BIO BIO	71.266	38.443	940
RIO LUMACO EN LUMACO	72.9	38.167	70
RIO MALLECO EN COLLIPULLI	72.436	37.964	153
RIO PUCON EN BALSEADERO QUELHUE (CA)	71.919	39.269	220
RIO RAHUE EN QUEBRADA CULEN	72.806	37.608	65
RIO TOLTEN EN VILLARICA	72.232	39.271	250
RIO TRAIGUEN EN VICTORIA	72.322	38.231	350
RIO TRUFUL EN CAMINO INTERNACIONAL	71.656	38.839	520
RIO ALLIPEN EN LOS LAURELES	72.23	39.007	190
RIO CAUTIN EN RARI-RUCA	72.01	38.43	425
RIO ENCO EN DESAGÜE LAGO PANGUIPULLI	72.135	39.864	131
RIO LEUFUCADE EN PURULON	72.961	39.478	97
RIO LLOLLELHUE EN LA UNION	73.086	40.302	20
RIO SAN PEDRO EN PUCONO	72.589	39.759	78
CANAL HUENINCA EN DESAGÜE LAGO CALAFQUEN	72.102	39.55	204
