# Supplementary material for: Climate change can disproportionately reduce habitats of stream fishes with restricted ranges in southern South America
Source: Sci Rep. 2024 Jul 9;14:15780. doi: 10.1038/s41598-024-66374-6 (PMC11238036; doi:10.1038/s41598-024-66374-6)
Supplement: Supplementary file 2 — Supplementary Information 2. [file 41598_2024_66374_MOESM2_ESM.xlsx]

## Sheet: PRUEBA_DATOS_DGA
ESTACION	x	y	alt
ALICAHUE	70.75	32.34	750
QUILLOTA	72.2	32.89	130
VILCUYA	70.47	32.85	1100
MELIPILLA	71.18	33.68	168
EL YESO EMBALSE	70.09	33.68	2475
HUECHUN ANDINA	70.77	33.07	590
PIRQUE	70.59	33.67	659
CONAY EN EL ALBARICOQUE	70.117	28.953	1600
LOS LOROS	70.12	27.83	940
SAN FELIX	70.464	28.931	1150
SANTA JUANA	70.654	28.671	560
ILLAPEL DGA	71.182	31.643	290
LOS CONDORES	71.313	32.109	190
LAS RAMADAS	70.583	31.017	1380
CAREN	70.773	30.854	740
HURTADO	70.678	30.279	1100
RECOLETA EMBALSE	71.097	30.495	350
LAS JUNTAS	70.094	29.977	2150
LA ORTIGA	70.49	30.21	1560
CHIU- CHIU	68.648	22.346	2524
LA COMPAÑÍA	70.798	28.581	430
EL TRANSITO	70.282	28.874	1100
IGLESIA COLORADA	69.889	28.15	1550
LAUTARO EMBALSE	70.004	27.979	1100
DIGUA EMBALSE	71.548	36.257	390
PENCAHUE	71.836	35.376	55
POTRERO GRANDE	71.098	35.183	445
TALCA U.C	71.619	35.436	130
CARACOL	71.395	36.651	610
COHIUECO EMBALSE	71.799	36.641	314
DIGUILLIN	71.643	36.871	670
QUILACO	72.007	37.685	231
LAUTARO	72.444	38.525	200
MALALCAHUELLO	71.571	38.471	950
PUCON	71.926	39.289	230
PUERTO SAAVEDRA	73.396	38.793	5
PUESCO ADUANA	71.556	39.534	620
TEMUCO CENTRO	72.59	38.742	122
TEODORO SCHMITD	73.079	39.025	13
LAGO RANCO	72.469	40.318	100
VALDIVIA (U. AUSTRAL)	73.244	39.833	10
CASTRO 1	73.774	42.458	50
CHONCHI	73.772	42.618	30

## Sheet: mean temp (Celcius) 2001-10
Month	Year	EL YESO EMBALSE	HUECHUN ANDINA	PIRQUE	MELIPILLA	ALICAHUE	QUILLOTA	VILCUYA	CONAY EN EL ALBARICOQUE	LOS LOROS	SAN FELIX	SANTA JUANA	ILLAPEL DGA	LOS CONDORES	RAMADAS	CAREN	HURTADO	RECOLETA EMBALSE	LAS JUNTAS	LA ORTIGA	CHIU CHIU	LA COMPAÑÍA	EL TRANSITO	IGLESIA COLORADA	LAUTARO EMBALSE	DIGUA EMBALSE	PENCAHUE	POTRERO GRANDE	TALCA U.C	CARACOL	COHUIECO EMBALSE	DIGUILLIN	QUILACO	LAUTARO	MALALCAHUELLO	PUCON	PUERTO SAAVEDRA	PUESCO ADUANA	TEMUCO CENTRO	TEODORO SCHMITD	LAGO RANCO	VALDIVIA(U. AUSTRAL)	CASTRO 1
Jan	2001	14.63	20.86	19.65	19.55	19.04	17.78	21	19.74		20.85	20.45	21.08	19.79	20.62	21.48	21.06	20.3	19.84	20.52	13.52	19.62	20.5	20.67	20.75	18.88	21.13	18.35	20.52	17.25	18.06	17.55	18.23	16.12	13.48	14.49	15.29	12.39		15.19	16.4	16.31	13.28
Feb	2001	17.69	21.61	20.62	20.55	20.38	18.74	21.97	20.74		21.64	21.5	20.86	19.76	21.26	22.4	22.44	20.68	20.49	21.24	14.79	20.01	21.39	22.01	21.78	19.75	22.17	18.9	21.08	19.01	18.38	18.75	17.89	14.91	13.12	14.74	14.63	13.26		14.65	16.41	17.45	13.54
Mar	2001	14.05	19.16	18.63	17.61	18.12	16.65	19.5	18.61	19.51	20.05	20.36	19.35	17.65	19.26	20.78	20.77	19.22	18.21	18.92	14.39	18.49	20.31	20.88	20.6	16.77	19.31	16.04	18.26	16.48	16.54	16.25	14.52	13.63	11.47	13.72	13.37	9.23		13.29	14.64	15.01	12.26
Apr	2001	9.26	14.79	13.87	16.55	14.29	14.24	15.35	16.52	16.51	17.81	18.53	16.81	15.91	16.91	17.37	17.35	16.81	15.48	16.93	12.57	16.7	17.62	19.42	19	12.48	14.56	11.7	13.74	12.55	9.61	12.35	10.93	11.5	7.83	11.14	10.7	8.96		10.62	11.94	12	10.15
May	2001	4.71	11.77	10.53	12.96	11.52	12.88	12.03	14.03	13.3	14.83	15.43	14.26	13.16	13.91	14.7	15.03	14.15	8.72	13.9	10.2	14.07	15.3	15.35	16.39	9.86	11.83	9.06	10.7	9.03	8.91	9.39	10.16	10.42	7.22	10.48	11.08	8.23		10.94	10.84	10.65	8.19
Jun	2001	4.55	9.58	8.83	10.71	10.49	11.33	11.04	13.67	14.61	14.06	14.91	11.97	12.69	13.66	14.36	14.77	12.8	9.26	13.09	10.38	11.73	14.24	13.96	16.03	7.98	8.98	6.66	7.96	8.01	9.36	7.29	8.21	8.57	5.3	8.34	9.71	4.87		8.96	8.58	8.81	7.72
Jul	2001	2.44	10.68	9.58	10.32	10.62	11.71	11.05	13.54	13.25	14.32	15.71	12.35	12.61	12.22	13.65	14.15	14.2	9.32	12.46	9.76	12.76	14.66	15.13	17.95	8.06	10.42	8.75	9.58	6.85	9.15	7.57	8.5	8.27	3.52	7.9	9.75	4.25		8.42	8.68	8.24	6.25
Aug	2001	2.87	11.57	10.39	12.51	10.83	12.4	11.3	14.92	16.99	15.15	15.72	12.66	12.49	12.92	14.5	14.52	12.87	10.41	13.05	11.66	13.33	14.96	15.88	18.4	8.27	11.02	8.56	10.14	9.17	10.45	8.48	9.71	9.18	5.82	9.19	9.89	6.52		9.58	9.58	9.77	7.87
Sep	2001	3.74	11.79	10.65	12.23	10.86	12.26	11.17	14.48	11.33	14.92	16.19	12.85	12.46	11.45	14.09	12.61	13.03	11.12	12.52	10.89	13.47	15.01	13.6	16.74	9.81	11.48	9.25	11	10.38	11.22	8.35	10.25	10.16	7.37	10.37	10.61	8.67		10.34	10.95	11.36	8.96
Oct	2001	9.32	16.43	14.87	15.96	15.03	15.5	15.4	17.81	19.11	18.47	17.89	16.2	14.63	16.32	18.1	18.09	15.87	15.21	17.19	13.04	15.84	18.62	19.86	19.58	13.09	15.35	12.74	14.95	13.32	14.38	12.54	13.78	12.51	10.92	13.43	12.85	10.47		12.53	12.97	13.48	9.97
Nov	2001	9.62	17.79	16.31	17.04	16.71	16.48	16.83	18.19	19.71	19.32	19.5	18.07	15.94	17.03	19.42	18.58	17.52	14.12	17.89	12.62	16.57	18.86	19.52	19.73	15.08	17.4	14.54	16.71	13.2	13.85	13.65	13.82	13.22	8.39	13.67	12.27	10.72	12.68	11.97	12.72	13.32	10.19
Dec	2001	15.25	22.06	20.33	20.45	19.89	18.75	21.31	21.06	20.54	21.13	20	19.68	18.16	19.89	21.64	20.48	19.89	17.85	19.71	13.74	18.43	21.09	21.79	21.81	20.44	22.86	19.35	21.24	20.26	19.2	19.25	19.29	15.74	14.18	16.09	14.12	12.66	14.92	15	17.31	18	13.99
Jan	2002	14.29	22.09	19.43	21.06	20.23	18.88	21.47	20.67	21.21	21.36	21.1	19.86	19.55	20.29	22.42	21.25	20.48	18.47	20.42	12.34	19.46	20.89	20.71	22.41	20.57	22.22	19.19	21.04	20.35	18.85	18.2	19.79	17.2	14.01	16.72	14.02	15.15	16.67	15.16	17.94	18.24	14.89
Feb	2002	15.41	22.11	19.7	19.91	19.82	18.42	21.12	20.96	21.17	21.63	20.98	19.78	18.86	21.41	22.16	21.4	20.37	18.82	20.69	14.04	19.47	21.08	20.3	22.94	19.77	20.91	19.03	20.09	19.77	18.5	19.48	19.75	17.97	15.83	15.99	14.24	15.07	16.36	17.11	18.48	18.17	14.74
Mar	2002	13.5	19.96	17.38	19.26	19.23	18.66	19.42	20.15	21.64	21.51	21.7	19.26	19.3	20.1	22.75	20.81	20.29	18.93	20.32	13.31	19.64	20.92	20.83	22.96	15.8	17.99	16.11	17.05	15.2	13.77	15.52	14.42	13.81	11.21	13.17	13.77	10.15	16.23	14.06	14.94	14.76	11.53
Apr	2002	8.78	15.09	13.55	15.95	15.49	15.57	14.38	17.05	17.44	17.47	18.36	15.7	16.81	15.6	17.63	17.34	17.05	14.57	15.39	11.32	16.33	17.19	17.27	19.6	11.79	13.44	10.97	13.34	11.52	9.88	12.29	10.23	11.59	7.85	11.14	12.62		12.8	11.44	12.51	12.52	10.17
May	2002	6.17	13.1	11.28	13.44	13.49	13.39	13.02	14.99	17.24	15.78	16.58	14.1	14.02	13.33	14.8	16.13	15.15	12.26	14.04	11.8	14.7	15.47	16.82	18.6	9.57	10.41	9.23	9.72	9.24	7.9	10.65	8.39	9.67	5.99	10.54	11.94	7.11	9.59	10.98	10.87	11.11	9.64
Jun	2002	1.7	8.56	8.49	9.47	10.73	10.71	10.6	13.62	14.59	14.46	13.75	11.28	11.1	12.48	12.2	14.17	11.49	8.78	12.96	9.37	11.54	13.75	16.07	17.02	4.88	7.4	5.08	6.16	6.52	4.67	7.61	5.27	7.43	2.95	6.19	8.74	4.4	9.78	7.26	7.44		6.03
Jul	2002	1.71	9.68	8.95	9.81	11.62	10.54	8.88	13.06	15.83	14.1	15.16	11.53	11.37	10.89	13.94	13.69	12.07	5.47	10.72	9.88	12.63	12.72	14.27	17.98	6.62	7.51	6	6.77	8.23	6.53	8.35	7.55	7.55	3.31	7.45	9.61	6.55	7.37	8.07	8.27		7.98
Aug	2002	2.6	11.53	10.2	12.05	11.62	11.51	11.05	14.96	16.33	15.03	15.94	13.32	12.01	12.27	14.28	14.45	13.31	9.23	12.89	12.27	13.37	14.37	17.26	19.37	9.5	11.41	9.1	10.74	8.65	9.15	8.04	9.64	9.29	5.72	9.17	10.3	7.44	8.78	9.75	9.28		8.3
Sep	2002	4.11	13.21	12.07	13.87	12.93	13.46	12.55	16.84	17.73	17.11	17.53	14.43	13.93	14.23	15.92	15.92	14.85	12.02	15.18	11.02	14.1	16.65	18.75	19.07	10.17	12.23	10.38	12.06	9.24	9.68	8.32	10.39	9.56	5.62	9.55	10.78	6.65	10.33	9.61	10.18		8.83
Oct	2002	7.82	15.56	13.64	16.72	14.89	15.33	15.15	18.27	19.24	18.95	18.87	16.47	13.79	16.19	18.95	17.29	16.68	13.61	16.63	13.33	16.12	18.59	20.35	19.91	12.16	14.52	12.45	14.42	11	10	10.11	11.49	11.08	6.65	10.88	11.72	7.53	12.32	10.72			9.91
Nov	2002	10.58	17.91	15.83	17.34	16.61	16.35	17.14	19.21	19.8	19.7	19.18	17.37	16.05	18.13	19.52	18.33	17.16	15.22	17.82	13.3	16.1	18.99	20.78	20.76	14.43	17.05	14.51	16.41	11.94	11.74	12.01	13.76	12.57	9.59	12.71	13.3	9.89	12.87	12.38	12.89		13.55
Dec	2002	12.38	20.19	18.5	18.42	18.07	17.85	19.35	20.07	20.43	20.28	19.88	18.72	17.52	18.57	21.42	19.23	18.58	17.82	18.27	13.45	17.33	19.5	20.56	20.76	17.98	19.75	17.7	19.63	16.03	15.68	15.56	17.61	15.8	11.48	15.3	13.6	13.51	14.77	13.15	15.23		12.86
Jan	2003	14.99	22.06	20.5	21.55	20.52	19.36	21.62	21.42	21.75	21.08	21.59	20.33	18.98	20.84	22.52	21.3	20.79		20.29	13.89	19.27	20.41	20.66	22.06	19.77	22.65	18.9	21.64	18.35	17.78	17.31	18.08	16.76	11.38	15.66	15.6	15.55		15.03	16.6		14.89
Feb	2003	15.21	21.07	19.25	20.27	19.3	17.69	20.54	21.2	21.58	20.73	21.55	19.25	18.54	20.01	21.7	21.01	20.2	18.13	20.06	13.48	19.24	20.47	20.74	22.62	18.45	21.68	17.86	19.89	17.71	16.67	16.95	18.19	16.27	11.46	15.55	14.73	16.4		14.79	15.29		13.81
Mar	2003	15.39	19.73	17.8	18.66	18.12	17.24	19.8	20.48	20.54	20.69	20.3	18.76	14.16	19.84	20.36	20.45	18.81	18.09	20.26	13.23	17.92	20.05	19.51	21.5	17.45	19.64	16.72	18.82	18.25	17.46	18.37	18.5	15.59	14.39	15.54	13.43	14.32		15.06	16.21		13.44
Apr	2003	11.25	15.38	12.87	17.06	16.1	14.79	15.74	18.36	18.42	18.07	17.92	16.6	13.09	17.19	18.77	18.04	16.18	14.33	17.57	11.94	14.51	17.48	18.81	19.49	12.86	14.98	12.02	14.02	13.23	11.89	12.74	11.85	12.69	9.12	12.5	12.28	10.2		12.38	12.88		10.1
May	2003	7.52	11.78	10.2	12.54	13.65	11.84	13.71	17.39	16.38	16.58	17	13.97	11.4	15.84	16.51	17.06	13.72	11.77	15.94	12.03	13.86	16.94	19.48	19.89	9.62	11.06	7.91	9.9	10.45	8.23	8.8	8.78	10.59	6.91	9.39	10.26	9.06		9.59	10.72		9.54
Jun	2003	5.2	11.68	10.34	11.53	13.06	12.21	12.12	16.22	16.49	15.29	15.04	13.44	13.7	14.56	15.89	15.59	13.28	9.06	15.15	10.72	13.54	16.02	17.92	17.81	9.69	11.6	9.45	10.4	8.69	10.15	9.59	9.76	9.85	6.56	10.17	11.51	7.7		10.46	10.29		8.66
Jul	2003	2.92	8.8	8.48	10.55	10.5	10.46	10.31	14.55	15.42	14.03	15.11	10.97	12.11	12.23	13.27	13.63	11.96	8.9	12.32	8.78	12.36	13.49	15.77	17.56	7.17	9.24	6.34	8.24	7.24	7.23	6.8	7.09	7.63	4.04	7.8	8.91	4.89		7.82	8.22		7.14
Aug	2003	5.78	11.11	10.35	11.54	11.76	11.74	12.53	16.39	17.14	15.38	16.92	12.68	12.17	15.58	14.83	15.88	12.51	10.19	15.17	10.7	13.7	14.75	18.72	19.02	9.57	10	8.04	10.09	9.53	9.6	8.56	9.76	8.69	5.63	9.21	10.08	6.46		9.19	8.41		7.84
Sep	2003	6.95	13.93	12.61	14.97	13.67	13.9	13.64	16.39	17.62	16.92	17.51	15.39	13.93	15.24	17.97	16.92	14.26	12.9	16.33	11.69	13.45	16.17	17.71	18.74	11.04	12.17	10.31	12.52	10.24	10.82	9.26	10.88	9.53	6.86	10.15	10.9	7.51		9.98	10.44		9.08
Oct	2003	10.86	17.36	15.33	16.49	15.26	15.99	17.21	19.6	19.32	19.33	18.34	17.49	15.83	17.63	19.38	19.08	16.4	18.78	18.95	12.97	15.93	18.41	20.71	20.18	14.14	15.1	13.13	15.61	13.14	14.13	11.77	11.68		8.82	11.89	11.9	8.94		11.71	12.09	12.19	10.21
Nov	2003	11.61	19.94	17.6	17.24	17.6	17.3	19.1	20.32	19.78	19.67	18.86	18.92	17.4	19.1	20.58	19.98	19.21	17.81	18.87	12.15	17.34	19.27	20.88	19.93	15.89	18.04	15.33	17.52	14.47	16.31	13.24	15.28	14.44	10.82	13.76	13.65	11.88		13.72	14.01	14.78	11.41
Dec	2003	12.74	20.24	18.01	17.87	18.12	17.51	19.75	20.77	20.58	20.96	20.02	18.9	18.06	19.89	21.08	20.26	20.11	18.02	19.8	12.74	14.1	20	20.56	20.51	15.46	19.26	16.27	18.28	14.62	16.57	15.59	14.87	15.02	10.31	13.5	14.06	10.65		13.02	13.08	14.36	11.95
Jan	2004	16.42	22.01	20.27	17.61	19.48	18.22	21.8	21.55	21.57	21.27	21.1	20.09	20.37	21.1	21.63	20.77	20.03	21.24	20.02	12.72	19.46	19.85	19.5	20.3	20.24	22.05	20.05	21.46	19.2	19.9	19.28	19.96	19.86	15.34	17.82	16.02	16.22		17.13	18.23	18.61
Feb	2004	15.71	21.26	18.99	19.05	19.48	17.81	20.93	20.52	19.03	21.02	21.4	20.38	20.18	20.51	22.04	20.24	21.34	19.95	19.94	12.86	19.54	20.09	19.47	20.27	19.26	20.97	19.05	20.72	19.85	19.82	20.09	19.26	18.83	15.56	17.99	15.73	17.79		16.26	16.86	18.9
Mar	2004	15.11	20.26	17.97	20.32	19.02	18.01	19.46	20.31	21	20.42	20.6	19.33	17.35	20.59	21.21	19.85	20.26	17.22	19.99	14.15	18.66	20.45	19.78	19.85	17.25	19.66	16.86	18.94	17.22	16.92	17.88	16.59	15.95	12.65	15.6	14.79	12.87		13.4	16.46	16.72
Apr	2004	9.61	15.65	13.88	17.25	15.7	16.24	14.8	16.87	18.38	17.11	18.66	17.42	15.16	16.3	18.25	16.47	18.22	16.23	16.17	11.85	12.59	17.25	17.21	17.97	11.88	14.98	12.6	14.66	11.49	10.44	13.04	12.99	12.51	8.81	12.58	13.59	9.34		13.21	12.78	13.17	8.47
May	2004	7.09	10.96	9.78	12.5	11.69	11.29	11.9	14.34	15.57	14.61	15.53	13.24	12.53	14.37	15.88	14.77	13.25	11.79	13.67	9.33	13.35	14.58	15.65	16.2	9.08	10.4	8.65	9.92	10.99	10.09	9.14	10.17	10.14	7.92	11.98	10.54	9.23		10.41	12	10.46	8.31
Jun	2004	4.81	10.17	9.33	9.57	11.65	11.99	10.63	14.3	16.28	14.27	15.39	12.64	11.77	14.88	16.07	15.5	13.94	10.83	14.25	9.19	12.52	14.35	15.26	17.77	7.34	9.29	7.81	7.38	8.96	9.16	7.69	8.91	8.72	4.23	9.88	10.99	8.14		9.94	10.32	9.86
Jul	2004	3.88	9.91	8.69	10.96	11.2	10.31	10.41	13.8	15.93	13.91	15.08	12.23	11.5	12.32	13.79	13.85	12.79	10.69	12.56	8.78	8.67	12.9	14.71	17.66	6.8	9.53	7.99	7.61	7.98	8.4	7.39	9.37	8.55	3.77	8.03	10.08	7.49		9.64	9.03	8.78	7.5
Aug	2004	4.15	11.19	9.16	11.36	10.25	11.2	11	14.73	16.46	13.62	15.51	12.8	12.3	11.79	13.53	12.35	14.65	11.71	12.18	10.17	9.58	14.11	15.42	16.46	8.05	10.66	8.7	9.71	10.05	10.56	7.73	11.66	9.43	5.74	9.74	10.88	7.98		9.9	9.82	9.12	6.74
Sep	2004	7.84	13.49	12.37	13.75	13.06	14.38	14.04	18.02	18.09	17.22	17.46	14.84	14.13	16.35	17.78	16.67	15.15	14.71	16.92	12.87	12.68	16.63	17.71	19.18	10.75	12.67	10.53	12.35	12.96	11.35	10.68	10.91	10.08	6.29	10.29	11.09	8.53		9.45	10.01	10.38	8.05
Oct	2004	7.84	16.12	13.97	14.89	14.39	15.05	14.46	17.92	18.32	17.98	17.38	14.96	14.05	16.25	17.77	17.15		16.35	16.4	11.83	15.67	17.45	16.57	18.47	12.94	14.47	12.52	14.2	12.8	12.89	10.32	12.22	11.78	7.04	11.19	11.66	8.48		11.55	11.88	11.16	11.06
Nov	2004	9.64	19.51	17.32	17.27	16.41	17.06	16.68	19.16	19.18	22.04	18.95	17.66	16.13	17.5	19.48	19.64	17.64	15.4	18.3	12.11	16.82	18.56	18.16	19.57	15.88	17.66	14.99	17.14	15.65	15.91	13.09	15.54	13.37	10.01	14.09	13.14	12.35		13.38	13.79	14.59	11.91
Dec	2004	13.85	20.97	19.49	19.22	19.37	18.83	20.7	20.8		24.63	20.43	19.62	18.21	20.22	21.66	20.65	18.98	18.96	20.42	13.06	16.12	19.58		19.94	19.56	20.68	18.05	21.04	18.53	19.22	15.54	17.52	15.26	11.02	15.11	15.36	13.47		14.56	15.73	15.35	10.46
Jan	2005	15.55	22.31	19.6	20.59	20.11	18.85	21.2	21.12		25.03	21.69	20.35	18.51	20.52	21.64	20.18	20.07	18.93	20.28	14.02	17.85	19.5	21.12	19.4	20.76	21.55	18.92	20.96	18.6	17.45	18.15	17.71	17.39	11.04	15.57	14.44	13.96		14.03	15.18	14.7
Feb	2005	17.08	22.06	19.56	19.76	19.83	18.88	21.19	20.51	18.56	24.93	21.1	21.14	19.53	22.49	21.6	20.95	20.45	17.62	21.13	15.15	18.16	19.67	21.7	19.76	22.37	22.22	19.4	21.28	20.77	19.56	20.9	20.7	20.93	14.23	20.41	15.01	16.31		17.25	17.97	20.05
Mar	2005	12.47	19.97	17.62	18.61	18.65	18.36	18.57	19.74	17.73	22.92	20.11	19.34	18.13	19.09	20.58	19.33	20.71	17.9	19.03	12.74	16.52	18.65	20.07	18.88	17.25	18.52	16.39	17.17	15.87	15.1	15.31	15.53	15.46	11.03	14.94	14.54	12.07		14.7	14.78	15.23
Apr	2005	9.59	16.1	14.02	16.93	16.27	14.97	15.57	16.92	18.09	20.94	19.02	16.38	15.48	17.23	18.65	17.84	16.91	13.76	16.76	12.68	13.95	17.22	18.06	19.12	12.84	15.05	12.81	14.49	13.17	12.86	14.03	13.17	11.73	7.86	11.75	12.6	8.91		11.28	12.35	12.2	10.76
May	2005	3.93	12.4	11.57	11.64	12	12.36	11.54	15.21	14.8	17.71	17.48	13.78	13.28	13.16	13.87	15.05	15.21	8.47	13.97	10.32	12.02	14.77	15.76	15.3	8.15	11.01	9.17	10.02	7.83	8.13	7.08	9.78	8.9	4.44	8.9	10.74	6		9.98	9.41	9.93	6.46
Jun	2005	4	11.8	11.35	13.63	12.24	12.77	11.22	15.22	17.08	18.11	16.43	13.3	13.28	14.01	15.15	15.1	14.83	9.88	14.76	10.04	10.4	16.46	18.29	18.83	7.97	10.73	9.16	9.44	7.72	9.33	7.39	8.84		3.42	8.6	9.62	5.12		8.26	8.54	8.08
Jul	2005	2.1	9.96	9.01	10.81	10.72	10.44	9.9	14.21	14.55	16.15	15.06	11.92	11.85	12.71	13.81	13.38	13.65	7.34	11.99	9.15	13.56	12.09	14.27	16.56	7.27	9.79	7.83	8.11	8.19	8.78	8.55	8.98		4.44	9.61	10.26	5.91		8.9	8.04	8.53	7.88
Aug	2005	3.22	11.87	11.45	11.96	12.25	12.51	12.1	16.46	16.32	17.58	15.67	13.48	13.22	13.57	15.28	15.02	14.09	8.38	14.53	11.33	13.64	15.64	15	19.76	8.36	11.24	9.73	9.77	7.68	9.39	8.14	8.99		4.25	9.38	10.09	4.83		9.04	8.45	8.97	6.1
Sep	2005	2.28	11.96	10.67	12.17	10.96	12.64	11.15	14.91	15.93	18.05	15.45	13.21	12.65	11.38	13.88	12.48	13.73		12.65	10.35	14.01	13.94	14.93	17.45	9.86	12.28	10.03	11.15	9.31	11.28	9.61	9.66		6.31	10.28	10.54	6.7		9.96	10.12	10.18	9.6
Oct	2005	6.92	15.94	13.1	13.96	13.48	14.23	14.07	16.24	16.56	19.68	16.7	15.47	13.82	14.16	16.58	15.8	15.27	9.87	15.1	10.49	14.84	16.05	17.48	18.75	9.83	14.89	12.36	13.89	11.04	13.38	11.62	11.26		7.7	11.88	11.17	7		10.84	11.76	11.66
Nov	2005	11.27	19.1	17.34	16.91	17.22	17.11	18.13	19.68	19.64	22.67	18.47	18.25	16.73	17.95	20.56	19.91	17.64		18.57	12.11	16.33	18.74	20.96	21.1	13.77	18.82	16.15	17.1	14.48	17.12	15.32	15.13		9.92	13.34	13.53			13.33	13.34	14.12	12.11
Dec	2005	13.56	20.36	18.34	18.44	18.03	17.54	19.87	19.68	20.51	23.7	20.11	19.2	19.59	18.62	20.56	19.91	19.63	17.49	19.04	12.59	18.24	18.75	22.11	21.44	15.23	20.44	18.13	19.04	16.68	18.09	16.94	16.41		12.09	16.49	13.75			13.94	15.14	16.6
Jan	2006	16.01	21.37	20.28	20.05	20.33	20.26	22.05	21.4	21.22	24.96	21.49	20.67	20.01	20.67	22.39	21	20.83	20.06	19.9	13.7	20.21	20.65	22.33	22.86	17.7	22.3	19.86	21.38	19.07	21.35	18.83	18.63		14.12	17.16	14.84	14.82		14.65	16.59	17.18
Feb	2006	16.25	21.39	19.61	19.33	19.85	19.91	21.41	20.49	21.61	23.8	22.22	21.5	21.35	20.56	22.26	21.19	20.18	19.93	20.12	14.34	20.5	19.89	22.48	23.22	17.63	22.11	19.9	21.44	19.67	19.14	19.32	19.68		15.16	18.26	14.34	16.02		15.61	17.46	18.53
Mar	2006	13.76	18.91	16.5	18.35	17.95	16.93	18.94	19.78	19.63	23.66	20.32	18.32	18.33	20	20.83	19.92	18.25	17.21	19.25	13.1	18.08	19.09	21.86	21.98	13.61	18.72	15.85	17.88	15.75	14.72	15.44	14.33		10.53	13.98	14.07	10.19		12.98	13.93	14.58
Apr	2006	12.4	16.7	14.14	15.61	16.23	15.76	16.69	16.54	18.52	19.39	17.84	16.66	15.92	17.09	17.28	17.89	14.97	16.32	18.13	12.17	15.7	17.83	19.94	20.21	12.07	15.79	12.99	14.95	13.5	14.4	13.89	11.96		9.45	13.39	13.29	10.75		11.61	12.95	12.66	10.72
May	2006	9.55	14	13.14	12.29	15.01	12.91	14.45	16.77	16.42	18.25	15.63	14.23	13.62	16.75	15.17	17.1	13.08	12.87	16.07	10.53	14.22	17.11	17.76	19.46	8.39	11.52	9.49	10.71	10.71	10.43	10.69	9.31		8.17	11.97	12.3	7.84		9.64	10.42	9.74	9.55
Jun	2006	3.7	10.97	9.82	12.29	12.12	12.24	12.12	15.27	16.87	16.99	14.33	12.65	12.69	15.32	13.08	14.37	12.98	10.96	13.84	9.68	12.47	15.32	16.42	18.83	7.88	11.6	9.13	10.93	8.4	10.13	8.57	9.39		5.84	10.54	11.24	6.32		10.53	10.25	10.34	9.95
Jul	2006	3.63	11.72	10.28	12.1	12	12.68	11.26	14.92	16.85	16.3	15.71	13.02	13.07	13.68	13.54	14.31	13.46	5.23	13.53	10.63	14.52	15.47	18.18	18.68	6.95	10.43	8.9	9.25	7.1	9.12	7.43	8.23		4.13	10.2	10.33	3.5		9.26	9.22	9.36
Aug	2006	3.33	11.72	11.67	12.54	11.74	12.51	12.03	15.64	17.26	16.64	15.69	11.95	12.02	14.07	15.04	14.94	12.35	8.38	14.5	11.85	12.11	15.08	17.98	19.18	7.9	11.19	9.2	9.96	8.98	9.86	7.99	8.1		5.37	10.25	10			8.73	8.7	9.35	7.57
Sep	2006	6.32	14.34	12.34	13.7	14	14.22	13.59	16.6	17.59	18.66	16.13	13.43	14.65	15.91	16.98	16.19	15.42	10	15.5	11.34	14.02	17.1	17.81	18.99	9.53	13.04	10.88	10.95	10.39	11.39	9.53	9.52		7.31	11.13	10.97	5.94		9.73	10.17	10.3
Oct	2006	8.6	16.37	14.21	15.44	14.9	15.5	14.92	17.05	18.98	19.95	17.73	12.95	14.05	17.47	17.7	18.01	16.34	15.2	17.62	12.21	14.94	18	20.02	19.37	11.8	15.22	12.83	13.26	11.45	13.38	10.01	12.12		8.04	11.87	12	7.68		11.05	11.3	11.46	10.03
Nov	2006	11.33	18.86	16.52	16.96	16.66	16.08	17.49	19.09	18.84	20.63	18.98	17.02	16.35	19.02	18.6	19	15.99	15.49	18.09	13.18	14.44	19.53	19.81	20.19	15.51	18.24	15.37	17.68	14.83	15.55	12.75	14.94		10.19	13.24	14.64			12.07	13.06	14.12
Dec	2006	13.7	20	18.45	19.11	18.7	18.13	19.9	19.39	20.36	21.2	19.6	18.2	20.56	18.49	20.03	21.07	18.59	18.67	19.73	13.26	18.2	20.38	21	21.08	17.5	21.26	17.48	19.65	14.59	18.59	14.01	16.96		11.03	14.72	15.33	16.98		14.14	14.63	14.67
Jan	2007	15.82	22.06	20.06	19.71	20.06	19.06	21.27	20.23	20.41	22.67	21.07	20.89	21.57	20.95	22.04	20.75	20.45	17.78	20.59	14.26	20.04	21.44	21.51	20.9	20.11	23.32	20.07	21.76	18.21	19.1	18.03	19.96		13.89	17.25	15.71	20.04		14.71	16.68	17.36
Feb	2007	13.76	20.5	18.36		18.36	18.12	19.66	19.26	20.11	22.01	20.24	20.27	21.16	18.85	20.87	20	20.02	17.6	19.47	12.51	19.69	20.45	19.8	20.32	18.18	20.23	17.82	19.83	17.08	18.06	16.83	17.39		12.08	16.38	15.2			15.18	15.56	16.74
Mar	2007	12.88	19.37	18	18.3	17.96	17.05	18.31	17.71	18.57	20.9	19.55	19.45		18.96	18.95	18.97	18.22	17.35	18.34	12.72	18.58	18.67	19.61	19.55	17.14	20.95	16.34	16.97	17.09	16.01	15.82	16.78		13.2	16.1	14.86			15.02	15.98	16.23	13.99
Apr	2007	10.61	15.79	13.33		14.91	14.76	15.34	16.67	17.65	19.25	17.35	16.55	16.83	17.71	17.65	17.52	16.56	15.47	17.43	11.57	16.09	18.07	18.12	19.09	11.1	15.11	11.51	11.02	12.38	10.47	11.15	11.29		9.1	12.21	11.46			11.41	12.5	12.56
May	2007	6.12	10.33	8.92		11.42	10.74	11.26	13.52	14.26	14.76	14.47	12.84	13.38	13.44	13.93	14.24	14.16	9.9	13.38	10.06	12.95	13.53	14.44	15.28	7.22	10.54	7.38	6.18	9.83	8.39	8.9	8.27		6.28	10	8.63			8.75	10.09	9.61	8.25
Jun	2007	1.18	8.12	7.48		10.21	9.25	9.05	11.37	14.02	14.49	13.43	10.61	10.96	10.78	11.54	13.96	11.84	9.12	11.68	10.53	11.46	13.07	14.29	13.92	4.74	7.71	4.92	3.54	6.64	5.62	6.16	6.14		2.56	6.2	7.14	2.29		7.17	7.63	7.53	5.7
Jul	2007	-0.11	8.19	7.48		9.92	9.48	8.74	12.97	13.15	15.46	15.73	10.77	11.63	10.88	13.37	13.64	13.05	9.68	11.66	8.05	11.69	15.09	14.9	16.11	5.21	8.53	5.57	7.57	5.25	6.35	4.35	6.15		2.18	6.03	6.56	2.38		7.2	7.11	7.48
Aug	2007	-0.85	8.29	7.15		8.59	8.98	8.07	10.7	12.31	14.05	13.96	10.23	10.17	9.78	11.36	10.92	10.71	8.78	10.32	8.65	10.18	12.65	10.59	13.32	4.97	7.9	5.28	7.37	5	6.29	3.89	5.98		2.34	7.67	6.73	2.5		6.26	6.86	6.75	6.98
Sep	2007	5.12	13.14	10.36		10.86	11.21	12.04	14.17	15.95	17.46	15.41	12.4	11.93	14.52	14.19	14.85	13.57		13.91	11.8	12.63	16.11	13.78	17.14	8.7	11.28	9.12	11.52	9.25	10.59	7.5	9.49		6.74	11.04	9.49	7.16		9.91	10.23	10.37
Oct	2007	8.52	16.13	13.84		14.44	14.05	14.69	15.66	17.14	19.22	16.91	15.47	14.61	16.52	17.25	16.88	16.58	12.67	16.67	12.58	14.23	17.96	17.41	17.67	11.88	15.58	12.86	15.46	11.31	13.13	9.32	11.96		8.26	11.31	11.42	8.84		11.43	11.37	11.91	10.09
Nov	2007	11.26	18.97	16.65		17.19	15.64	17.63	16.13	18.45	20.95	18.45	17.09	16.68	18.43	19.02	18.89	18.51	14.08	18.21	12.58	16.04	19.22	16.38	18.41	15.53	18.59	15.68	18.64	14	16.64	14.71	14.55		9.79	13.25	12.07	12.29		11.61	12.89	13.05
Dec	2007	13.69	20.5	18.35		18.55	16.87	19.41	18.49	19.09	21.81	19.4	18.48	17.85	19.55	18.47	19.21	19.99	14.49	18.69	12.59	17.26	19.34	19.57	19.64	17.75	21.27	18.05	19.57	16.52	19.69	16	17.4		11.92	14.8	13.65	14.43		12.99	15.52	16.15
Jan	2008	15.08	22.32	20.17		19.91	17.82	21.65	18.01	21.35	23.15	21.58	20.75	19.73	21.28	19.85	20.47	21.64	17.93	19.98	14.23	19.34	19.27	21.4	20.95	20.36	23.95	20.38	22.44	20.07	21.35	19.28	20.8		14.47	19.11	15.88	17.21		16.27	18.04	18.91
Feb	2008	15.08	22.49	19.72		19.23	18.72	20.88	17.58	20.89	22.5	21.56	20.68	20.13	21.04	20.09	20.43	21.75	15.92	19.56	12.62	20.11	20.81		20.42	20.73	22.77	20.79	22.14	20.7	22.23	20.05	20.14		15.56	19.9	15.29	19.13		16.61	19.38	20.5
Mar	2008	13.67	19.9	17.59		18.27	17.65	19.24	17.5	19.46	21.84	20.59	19.27	19.04	20.28	18.96	20	20.46	16.13	18.46	12.33	18.74	20.15	18.9	20.73	17.5	18.99	17.55	18.9	17.42	18.46	16.72	16.23		13.4	16.93	15.21	15.31		15.39	16.51	17.31
Apr	2008	10.89	16.79	13.85	16.3	15.32	14.03	15.74	16.65	16.54	18.93	17.32	15.66	15.37	17.78		17.1	17.38	13.71	16.26	10.45	14.8	18.21	16.11	18.37	12.27	14.87	12.18	14.23	13.14	12.37	12.84	10.06		8.46	11.84	14.06	9.95		11.56	11.83	12.8
May	2008	6.13	12.38	11.27	13	12.35	12.31	12.93	13.81	14.97	16.74	15.4	13.27	13.39	14.33	13.99	14.76	14.82	10.46	13.35	9.23	13.04	15.56	15.1	17.02	10.29	11.3	9.3	10.13	10.85	9.12	10.84	8.71		6.82	10.41	11.71	7.82		9.74	10.56	10.2
Jun	2008	2.7	9.37	8.82	9.81	10.77	9.86	10.34	13.53	15.1	15.39	14.83	11.33	10.98	12.7	11.61	13.25	13.03	9.63	12.32	8.9	11.81	14.51	12.23	16.09	7.38	9.11	6.52	7.88	7.63	8.93	6.87	7.58		4.55	7.94	9.75	4.99		9.08	9.06	8.95
Jul	2008	3.83	9.97	8.58	10.43	9.71	10.41	9.84	13.66	14.26	14.82	13.48	11.94	11.44	12.92	10.81	12.29	12.7	9.81	13.11	8.72	10.56	14.47	14.98	15.98	8.58	10.42	8.16	9.19	7.62	8.8	7.23	8.81		5.2	8.88	9.09	4.85		9.05	9.21	8.82
Aug	2008	1.65	10.68	9.59	11.23	10.71	11.44	9.92	14.6	15.96	16.67	15.59	12.69	12.6	11.17	12.49	13.44	14.11	8.91	10.67	9.03	12.76	14.63	14.65	17.18	8.67	10.01	8.26	9.13	7.38	8.59	7.03	8.24		3.19	7.35	9.59	3.68		8.97	7.94	8.81
Sep	2008	4.73	13.3	11.79	13.39	11.97	13.01	12.2	15.68	16.53	16.82	15.68	13.79	13.41	13.73	13.07	13.82		9.95	13.22	11.01	13.89	15.13	14.85	17.28	11.92	12.56	10.8	12.65	11.59	12.25	9.74	11.47		7.89	11.29	10.34	8.12		10.62	11.13	11.27
Oct	2008	7.71	15.95	13.81	14.83	13.8	13.67	14.9	18.12	17.4	19.16	16.58	15.55	14.64	16.19	15.33	15.82	15.3	13.02	15.79	11.24	15.16	17.35	16.29	17.95	13.8	15.2	13.3	14.91	12.65	13.84	10.71	12.56		8.73	12.38	11.75	10.09		11.26	12.19	12.77
Nov	2008	12.66	19.87	17.58	14.19	16.73	15.93	18.6	19.48	18.93	21.09	18.05	17.9	17.08	18.71	16.8	18.2	16.87	15.5	18.16	12.61	16.86	19.03	17.76	18.84	18.06	19.23	17.64	18.22	16.45	18.67	13.78	17.04		12.25	14.55	14.43	13.56		13.7	13.94	15.24
Dec	2008	14.52	21.16	18.82		18.09	17.43	20.17	20.43	19.75	22.09	21.05	19.61	19.21	19.79	18.06	19.63	18.86	18.68	19.05	12.4	18.55	19.82	18.55	21.52	20.04	21.68	19.53	19.9	18.84	21.59	17.07	19.51		14.7	18.45	16.17	15.99		15.8	16.55	18.52
Jan	2009	15.75	22.21	20.39		19.95	18.2	20.11	21.16	21.09	23.03	22.46	20.42	19.68	19.94	19.95	21.37	19.64	19.11	19.97	13.4	19.33	21.19	20.45	22.36	21.94	23.21	20.86	21.9	20.5	23.45	19.2	20.47		15.89	17.67	16	16.87		15.02	17.42	18.96
Feb	2009	15.13	21.23	19.49	17.39	19.54	17.9	18.38	20.96	20.52	22.7	22.32	20.43	19.29	20.31	19.86	21.14	19.43	18.15	19.74	13.38	19.36	20.54	20.01	22.94	20.34	21.69	19.39	20.73	18.2	22.4	18.21	18.69		13.85	16.99	16.08	15.57		15.21	15.86	17.53
Mar	2009	15.83	20.73	18.42	18.7	19	17.17	14.23	20.41	21.05	21.4	21.41	19.62	18.13	20.27	20.33	20.31	17.28	18.99	19.62	13.36	18.57	19.59	19.57	21.91	18.7	21.14	18.01	19.81	19.09	20.7	17.48	17.32		13.36	17.15	14.87	15.25		14.72	15.8	16.78
Apr	2009	14.66	17.57	15.59	14.76	17.13	15.23	12.66	19	19.89	18.56	19.7	17.69	16.49	19.82	15.48	19.22	15.66	16.54	19.23	13.45	16.55	18.45	21.91	20.75	14.44	16.98	13.07	15.5	15.49	16.95	14.96	13.9		11.58	14.75	15.08	12.62		14.24	13.65	14.6
May	2009	8.96	13.35	11.43	12.14	14.13	13.64	9.57	17.31	17.19	15.67	17.7	15.96	15.49	16.64	15.48	16.61		12.33	15.92	11.08	14.46	16.24	18.99	18.93	9.59	12.9	9.28	10.5	11.1	12.08	9.59	10.24		6.77	11.18	10.88	8.21		10.28	10.6	10.54
Jun	2009	4.71	10.17	9.75	9.57	11.12	10.06	11.38	15.6	15.78	14.22	15.68	12.59	12.07	13.13	12.83	15.07	13.01	10.21	12.98	9.8	12.31	14.53	17.12	17.89	6.96	8.88	6.97	6.8	8.26	8.64	6.97	6.37		3.6	8.96	8.74	6.39		7.75	8.54	8.09
Jul	2009	1.68	9.48	8.21	9.12	10.24	10.06	11.01	14.2	14.46	12.39	16.2	12	11.97	11.4	11.36	13.04	13.23	7.97	11.23	8.65	11.7	12.69	14.76	16.31	5.97	8.55	5.78	7.37	7.3	8.36	3.86	5.81		2.87	8.94	7.29	3.92		6.9	7.57	7.06
Aug	2009	3.04	11	9.71	10.81	11.55	11.66	15.5	15.85	16.99	13.14	17.09	12.41	13.13	13.11	14.02	15.09	14.57	10.72	13.86	10.47	13.46	15.11	17.76	18.91	8.31	10.95	8.51	10.26	8.04	9.98	7.52	8.28		4.14	8.73	9.18	5.29		10.01	9.23	9.88
Sep	2009	2.79	11.99	9.77	9.75	10.63	11.36	16.02	13.85	16.21	14.88	16.93	12.6	11.82	11.81	13.46	13.82	10.63	9.18	12.39	11.26	13.69	14.99	15.38	17.62	8.57	10.37	8.68	10.72	9.17	8.53	7.6	10.79		5.42	9.19	9.43	7.27		8.86	9.57	9.74
Oct	2009	7.67	15.89	14.22	13	15.17	14.05	19.58	17	18.49	18.66	18.53	16.44	15.53	16.28	16.81	18.58	12.74	14.85	17.16	12.59	15.08	19.57	19.28	20.01	11.62	14.5	12.67	14.26	11.4	11.3	9.53	13.18		7.44	10.43	11.76	7.85		10.55	10.75	11.26
Nov	2009	8.94	16.9	15.24	14.18	15.67	15.64	19.31	18.31	20.24	20.48	20.21	17.28	16.14	17.51	18.1	19.2	19.19	16.47	18.68	13.87	16.71	19.47	20.48	21.08	11.66	15.23	13.1	14.84	11.36	10.97	8.98	13.46		6.01	10.35	10.97	7.1		10.73	10.97	11.47
Dec	2009	12.8	20.23	18.33	18.33	17.93	16.3	16.29	20.5	20.65	21.16	20.76	19.11	18.39	19.58	19.37	19.39	19.76	18.7	19.6	13.5	17.3	20.54	20.86	21.83	16.43	19.63	17.43	19.01	15.98	16.64	14.94	18.33		11.77	14.42	13.37	7.81		13.79	14.12	14.91
Jan	2010	16.05	22.14	19.86	20.56	19.15	17.36	21.18	21.88	22.25	22.1	21.99	20.37	19.27	21.14	19.73	20.47	21.06	20.51	20.83	14.18	19.05	22.01	21.92	22.68	18.93	22.08	19.59	20.67	18.16	20.63	18.49	19.86		12.93	15.71	14.72	14.06		14.4	15.8	17.01
Feb	2010	15.32		18.45	19.33	17.93	17.3	20.22	20.9	21.81	21.48	21.78	20.38	19.56	19.86	19.38	19.75	20.53	19.72	19.58	14.78	19.5	20.69	21.42	22.42	17.05	19.93	17.87	18.39	17.12	18.58	16.8	18.86		12.24	15.31	14.56	14.06		13.77	15.34	15.7
Mar	2010	15.19	20.23	17.97	16.79	17.89	16.83	19.31	19.37	20.11	21.24	19.66	20.07	18.58	19.66	18.8	20.08	19.36	18.77	19.5	13.7	18	20.15	21.6	21.49	17.02	19.64	16.95	17.99	17.09	16.33	17.1	18.43		12.36	14.9	14.31	12.24		14.93	15.53	16.24
Apr	2010	10.45	14.98	13.11	14.57	14.5	13.73	16.29	17.25	19.2	19.51	16.27	16.21	15.6	16.56	16.12	17.84	17.03	13.3	16.59	12.75	15.46	18.24	18.5	20.07	11.37	13.98	10.82	12.75	12.7	12.49	13.14	13.25		8.7	11.9	11.59	8.79		11.32	12.13	12.74
May	2010	6.53	12.55	11.4	10.36	12.93	12.07	11.93	14.71	15.56	16.66	15.15	14.91	13.62	13.83	14.23	15.19	15.58	8.84	13.38	10.19	13.89	14.87	16.62	17.65	8.74	11.14	8.51	9.04	10.32	10.25	8.83	11.16		6.24	9.5	9.7	6.67		8.55	9.88	9.05
Jun	2010	2.66	9.13	8.44	9.67	9.57	10.2	8.93	13.53	14.07	13.38	13.31	11.62	11.29	11.72	11.85	12.51	13.33	7.54	11.05	9.2	11.68	13.71	15.92	15.99	6.9	9.94	6.71	8.09	7.5	8.41	8.52	10.11		4.1	8.41	9.22	5.21		9.43	8.94	9.27
Jul	2010	-1.42	7.16	6.51	7.49	8	8.48	7.72	10.97	12.62	10.16	12.53	10.21	10.11	9.44	10.79	10.35	12.45	6.52	8.99	7.29	10.52	11.44	13.16	14.47	4.71	7.96	4.78	5.83	5.23	5.59	4.93	7.86		1.26	6.6	7.27	3.06		6.97	6.92	6.96
Aug	2010	2.87	10.01	8.88	7.67	10.06	10.07	10.46	15.36	15.73	13.91	15.05	12.68	12.32	13.83	12.95	14.23	14.06	10.81	11.9	10.88	12.08	15.65	17.97	18.23	6.36	10.25	7.74	9.58	7.76	7	7.72	9.71		3.27	7.52	7.46	4.71		8.28	6.95	8.34
Sep	2010	3.81	13.32	11.17	11.81	12.08	12.16	11.84	15.53	16.85	15.57	16.88	14.5	13.6	12.87	14.15	14.92	14.05	8.79	13.81	11	14.02	16.14	18.16	18.36	8.45	12.08	9.98	11.85	9.89	8.63	9.36	12.18		5.49	9.45	9.71	7.24		9.7	8.57	10.33
Oct	2010	7.65	15.62	13.34	12.58	13.63	13.07	14.46	17.04	17.29	16.46	17.18	15.63	14.7	15.49	15.92	16.79	15.09	12.99	15.31	10.7	14.8	18.05	18.35	18.85	10.7	14.35	12.39	14.24	12.88	11.56	11.91	14.26		7.9	11.16	11.25	9.28		11.22	11.26	12.28
Nov	2010	9.77	18.68	16.5	15.89	15.99	14.42	16.66	19	18.52	17.63	19.46	17.36	16.9	17.28	17.58	18.69	16.68	14.88	17.7	11.31	16.11	19.37	19.91	19.81	14.16	18.05	15.87	17.4	13.91	14.06	14.87	16.11		9.61	13.17	12.9	11.44		12.18	13.45	13.5
Dec	2010	11.77	18.89	16.45	16.45	16.55	15.83	18.25	19.97	19.58	18.95	20.26	18.43	17.43	18.03	17.74	19.45	17.51	18.12	18	12.2	16.88	20.64	20.49	20.26	15.66	18.33	16.88	18.12	14.95	15.98	15.74	17.93		10.71	14.33	14.05	12.77		14.13	13.23	14.64

## Sheet: mean temp (Celcius) 2011-20
Date	EL YESO EMBALSE	HUECHUN ANDINA	PIRQUE	MELIPILLA	ALICAHUE	QULLOTA	VILCUYA	CONAY EN EL ALBARICOQUE	LOS LOROS	SAN FELIX	SANTA JUANA	ILLAPEL DGA	LOS CONDORES	LAS RAMADAS	CAREN	HURTADO	RECOLETA EMBALSE	LAS JUNTAS	LA ORTIGA	CHIU CHIU	LA COMPAÑÍA	EL TRANSITO	IGLESIA COLORADA	LAUTARO EMBALSE	DIGUA EMBALSE	PENCAHUE	POTRERO GRANDE	TALCA UC	CARACOL	COHICUECO EMBALSE	DIGUILLIN	QUILACO	MALALCAHUELLO	PUCON	PUERTO SAAVEDRA	PUESCO	TEODORO SCHMITD	LAGO RANCO	VALDIVIA (U. AUSTRAL)	CHONCHI
2011-01-01	14.58	22.18	19.35	19.62	18.7	18.85	20.81	21.36	21.06	20.54	22.14			20.15	19.2		19.27	20.06	19.74	12.35	19.28	22.13	21.84	21.53	18.88	21.62	19.59	21.36	18.23	18.49	18.05	20.9	13.31	17.05	16.52	16.12	15.83	16.98	17.38
2011-02-01	15.01	21.45	19.05	19.21	18.4	19.29	19.79	21.15	21.69	20.36	22.59			20.38	20.28		21.19	20.17	19.31	14.2	20.27	21.69	21.92	22.13	18.29	20.62	18.77	20.48	18.37	19.01	18.05	21.23	14.41		17.11	15.77	16.17	17.28
2011-03-01	13.29	19.52	16.72	17.82	17.6	17.67	18.63	19.93	19.35	19.31	19.85			18.79	18.95		19.4	19.19	18.07	11.74	18.46	20.49	21.24	20.44	15.53	18.23	16.08	18.19	16.3	15.66	15.4	16.64	9.99		13.66	12.68	13.97	14.87
2011-04-01	10.93	15.66	13.34	15.01	15.24	15.11	14.73	18.96	18.28	17.28	17.27			17.98	17.49		16.73	16.81	17.15	11.05	15.8	19.55	20.79	19.22	10.9	14.35	11.61	13.38	13.65	11.63	12.74	12.96	8.99		12.42	9.46	11.81	12.63
2011-05-01	9.04	12.12	10.62	12.21	12.94	12.65	14.16	18.16	17.13	15.73	14.15			16.73	15.2		13.52	12.1	15.67	11.38	12.79	18.5	22.76	18.66	8.31	10.9	7.7	10.04	11.81	10.07	11.44	10.29	6.67		9.24	6.09	9.56	10.36
2011-06-01	2.05	8.52	7.93	9.44	9.48	10.81	10.87	14.12	16.11	13.13	13.96			10.49	13.43		12.51	8.02	11.42	9.99	11.81	14.68	15.98	15.2	6.22		5.92	7.97	8.14	7.82	8.47	8.45	4.26		8.6	5.27	9.23	8.58
2011-07-01	0.25	7.95	7.24	8.57	8.48	9.31	8.06	13.36	14.51	11.78	12.57			10.53	11.77		10.8	7.7	10.2	9.53	11.32	13.72	14.3	15.22	4	7.51	5.22		6.33	5.89	4.98	7.23	2.7		7.62	4.04	8	7.76	7.11
2011-08-01	0.53	9.72	7.47	9.52	9.76	10.71	10.41	14.25	15.55	13.77	15.18			11.19	13.51		12.97	7.81	11.81	9.65	13.25	15.22	16.03	16.15	6.51	9.79	7.94	9.46	6.52	8.01	4.62	8.76	3.02		8.33	3.9	8.67	7.4	7.66
2011-09-01	6.22	14.65	12.03	13.73	13.91	13.95	13.6	17.38	17.91	17.45	15.91			13.55	16.26		13.82	13.41	16.69	11.91	13.95	19.63	20.53	19.52	10.23	12.38	11	12.25	10.24	11.22	7.83	11.36	7.02		9.83	6.88	10.89	9.62	9.55
2011-10-01	6.77	16.01	13.06	12.86	13.64	14.05	14.08	15.99	17.21	16.82	16.76			15.26	16.14		15.1	12.12	15.48	11.15	15.12	18.25	17.97	17.09	11.63	14.04	12.54	15.7	11.34	12.85	8.64	12.68	7.45		10.55	10.78	11.21	10.42	10.94	9.45
2011-11-01	10.85	18.7	16.21	15.58	16.55	16.54	17.27	18.89	19.42	19.49	18.93			18.44	17.93		16.01	16.55	18.47	12.93	16.65	20.97	21.65	20.24	13.92	17.52	15.62	18.47	13.82	16.03	11.42	15.75	11.02		12.98	12.72	13.93	12.49	13.34	13.8
2011-12-01	14.54	21.63	18.63	18.36	18.3	18.27	21.75	20.96	21.2	21.1	20.37	20	20.45	20.22	19.17	19.86	17.45	17.66	19.59	12.84	18.61	21.03	21.75	21.24	19.01	20.99	19.26	21.74	18.31	21.3	14.71	20.1	15.47		16.37	17.64	15.71	14.86	16.97	15.69
2012-01-01	15.34	22.24	19.22	19.77	18.89	19.52	21.7	21.06	22.11	20.94	20.78	21.09	21.24	19.9	20.2	20.86	19.65	19.35	19.89	13.44	20.09	22.57	22	21.75	19.51	21.02	19.92	21.86	18.85	22.06	20.63	21.33	16.42		18.13	17.64	17.39	17.5	17.72	13.13
2012-02-01	14.93	22.46	20.21	20.12	19.83	19.51	21.51	21.27	22.53	21.92	21.83	21.26	20.64	21.3	21.34	21.66	20.17	20.6	20.32	14.23	20.62	23.02	21	22.66	18.51	21.11	19.65	21.49	16.84	20.44	20.19	19.57	13.84		16.81	14.69	16.85	14.31	15.26	14.09
2012-03-01	15.61	21.47	18.77	19.53	19.73	18.63	20.57	21.16	21.46	21.14	21.01	20.13	19.45	21.06	20.45	21.35	20.09	18.31	20.44	13.81	19	22.53	22.44	22.6	17.09	18.23	17.96	20.41	17.5	19.24	18.84	17.5	13.1		14.78	14.69	15.51	13.9	15.23	9.95
2012-04-01	9.73	16.42	13.21	15.22	15.47	15.04	14.67	17.42	18.46	16.92	18.27	16.85	16.2	17.57	17.59	17.1	16.52	15.09	16.23	12.41	17.2	18.19	19.45	19.17	11.39	14.77	12.83	14.69	13.14	13.88	14	13.46	9.03		11.67	12.51	11.62	11.26	11.85	10.01
2012-05-01	8.08	13.56	11.22	13.84	13.86	14.02		17.3	17.51	16.4	17.42	16.22	15.96	16.44	16.04	16.86	15.74	12.13	15.51	11.78	14.55	18.68	20.48	18.82	9.5	12.54	10.32	12.58	10.34	11.33	12.29	11.65	6.95		11.46	7.68	10.76	9.15	9.68	7.28
2012-06-01	3.37	11.08	9.23	10.99	11.83	12.16	10.13	16.1	16.37	14.78	15.52	13.43	13.49	14.64	15.34	16.02	14.83	9.99	13.38	10.29	13.34	16.38	18.4	17.41	7.18	10.47	8.24	10.51	7.93	9.44	7.98	9.64	5.3		9.72	5.72	8.71	5.87	7.33	6.81
2012-07-01	2.63	9.05	7.34	8.25	10.38	10.09	9.34	15.23	14.91	13.56	14.61	12.08	10.94	13.82	14.68	14.52	13.07	9.43	13.22	9.96	12.11	14.58	16.02	16.39	5.53	8.16	4.83	8.02	7.16	5.98	5.62	6.62	1.96		8.7	3.68	8.58	6.25	6.03	8.82
2012-08-01	2.38	10.6	9	10.4		10.8	9.68	15.32	14.98	13.5	12.95	12.56	12.31	13.15	14.08	13.53	13.64	9.25	12.13	11.43	12.63	15.6	16.11	16.2	7.43	9.77	7.86	10.16	7.54	7.74	4.71	9.22	4.57		10.12	7.88	9.6	7.94	8.1	9.9
2012-09-01	7.76	14.22	11.09	12.67	11.88	12.67	12.92	18.48	17.75	16.82	16.57	14.82		16.19	16.47	16.63	14.97	12.48	14.08	12.7	13.7	18.96	18.88	18.79	10.53	12.71	11.92	13.82	11.08	11.61	7.29	12.73	7.8		10.51	9.27	11.65	9.21	9.98	12.54
2012-10-01	6.16	15.77	12.13	13.27	12.59	12.98	13.07	18.19	17.58	17.28	17.78	19.31	15.15	15.22	16.97	16.28	16.37	13.46	15.24	12.45	15.03	18.93	19.96	18.64	10.51	13.42	11.96	14.65	12.19	12.23	10.72	13.34	8.82		11.22	11.11	12.43	10.73	10.98	13.43
2012-11-01	11.52	19.84	16.18	16.78		15.72		20.76	18.99	19.54	18.32	18.61	16.9	19.01	19.51	18.36	17.46	15.4	18.58	13.22	16.39	21.32	19.17	20.09	14.92	18.22	15.84	18.36	15.68		15.13	16.63	11.18		12.17	13.72	14.54	12.15	13.53	16.82
2012-12-01	11.75	20.36	17.18	18.21	18.11	17.07	19.06	21.62	21.3	21.03	21.19	19.92	19.32	20.13	19.29	19.68	19.75		19.52	13.41	19.21	22.92	21.97	21.21	14.92	18.67	16.57	18.5			14.05	16.79	10.31		14.64	11.41	15.51	11.35	13.5
2013-01-01	16.18	22.95	19.75			18.85	21.97	21.77	22.63	22.21	22.17	21.2	20.86	21.18	21.01	21.34	20.89	11.75	21.04	14.74	19.98	18.34	21.85	22.57	19.32	21.89	20.54	22.1			20.47	22.2	17.32		14.77	18.06	17.79	17.66	20.06	13.65
2013-02-01	15.05	22.75	19.71		20.23	19.45	20.89	20.91	21.87	21.62	22.83	21.46	20.99	20.91	20.94	21.38	21.32		21	14.16	21.31	18.18	21.29	22.32	18.71	21.21	19.44	21.67			17.91	19.94	15.42		15.01	16.1	16.8	14.66	18.02	12.61
2013-03-01	12.85	19.79	20.21	17.73	17.86	16.13	18.59	17.99	21.04	20.22	20.18	18.73	18.48	20.45	20.35	20.6	19.44		19.91	13.15	17.41	20.32	21.04	21.8	15.78	17.9	15.97	18.59			15.76	16.59	11.12		13.27	12.88	15.08	12.88	15.89	10.71
2013-04-01	11.17	16.78	13.18		15.37	14.2	15.28	17.12	17.72		18.26	16.6	16.18	18.18	18.16	17.96	17.09	14.54	17.17	12.78	15.62	20.67	19.87	19.35	12.15	14.51	11.96	15.24			13.25	14	9.97		12.6	12.85	13.84	12.04	13.49	8.99
2013-05-01	6.29	13.01	9.71		12.45	13.18	12.14	14.1	15.7		16.97	15.3	14	14.01	15.9	15.15	13.95	15.37	13.73	11.02	14.24	15.4	18.23	16.93	7.99	11.45	8.13	11.45			9.52	10.52	6.2		11.24	8.29	11.59	9.15	11.07	7.55
2013-06-01	3.78	10.9	8.73		11.68	11.3	15.7	13.16	13.99		14.87	13.71	10.81	15.4	14.66	14.86	11.75		14.19	10.73	12.48	15.75	16.8	17.09	5.89	8.98	6.17	9.54			8.12	8.33	4.42		9.34	7.01	8.88	7.42	8.62
2013-07-01	3.07	9.45	7.47		10.5	10.77	9.82	13.1	15.95		14.52	10.52	11.09	13.27	13.76	14.04	11.84		13.05	11.21	11.44	15.95	16.4	17.48	5.75	8.49	6.24	8.8			8.1	7.89	3.89		8.61	5.69	7.45	6.16	8.05
2013-08-01	3.38	11.04	8.38		11.45	11.72	10.28	15.01	16.52	13.32	15.64	12.28	12.55	13.55	15.72	14.68	13.92		13.87	10.82	13.46	17.61	18.54	18.22	6.55	9.31	7.43	9.38			7.91	7.07	3.61		8.65	5.55	8.71	6.43	8.05
2013-09-01	3.77	13.54	11.04		12.48	12.86	11.71	15.16	17.38	16.89	17.13	14		13.63	16.34	16.33	15.66		14.08	12.15	15.3	17.35		18.21	8.19	11.38	9.84	12.33			8.78	9.77	6.51		9.76	8.26	10.09	7.89	9.54
2013-10-01	8.61	17.56	14.92		14.55		15.52	17.72	19.1	17.26	17.68	14.88		16.55	20.55	18.68	16.43		16.11	12.6	15.27	18.44	20.34	19.36	11.64	14.24	12.86	15.79			11.62	13.49	9.44		11.22		12.66	10.47	12.71
2013-11-01	10.6	19.11	15.92		16.73	16.37		18.73	19.73	19.44	19.05	17.2	16.85	17.99	19.17	18.7	17.55		16.78	12.81	16.94	18.69	20.13	19.81	14.01	17.38	15.63	18.8			13.94	15.62	10.82		12.56	13.56	13.5	11.43	12.93
2013-12-01	15.61	22.23	19.09		18.8	17.94	20.85	20.58	20.97	20.98	20.79	19.03	18.61	20.43	20.46	19.23	18.88		19.77	13.97	18.59	21.46	21.41	21.09	19.05	20.55	19.65	22.29			18.05	19.4	13.63		13.29	16.35		14.03	18.01
2014-01-01	16.17	23.3	20.16		20.57	19.14	21.71	20.87	22.55	22.14	22.76	20.87	22.87	20.94		20.93	21.57		19.38	13.73	20.52	21.56	21.98	21.94	18.85	21.39	20.17	22.41			18.66	20.38	14.34		14.3	13.76	16.02	15.28
2014-02-01	14.18	21.67	18.35		18.7	17.92	19.94	19.36	20.42	21.83	21.25	19.39	22.22	20.62		20.86	20.46		19.77	12.68	19.3	20.75	21.23	21.94		19.77	18.66				17.33	19.88	13.99		14.52	15.14	16.23	14.97	17.68
2014-03-01	12.53	19.57	16.79		17.83	16.95	18.24	18.08	19.95	20.38	19.78	18.21	19.33	19.52		19.57	18.41		18.79	11.78	17.94	17.19	21.01	20.42		17.74	16.25				14.7	17.13	11.35		12.46	12.66	13.99	12.03
2014-04-01	10.69	16.08	12.71		15.28	14.82	15.01	17.33	18.06	16.72	17.69	15.04	17.21	18.4		16.88	16.83		18.12	12.72	15.49	18.5	19.2	19.38		12.71	10.47				10.59	13.01	8.83		11.19	9.51	12.46	10.06	11.74
2014-05-01	5.99	13.39	11.3		12.99	13.33	11.82	13.43	14.88	15.89	16.3	11.98	14.15	16.08		15.37	14.95		14.92	10.72	13.63	16.19	18.1	16.9	9.31	11.95	10.32				8.82		7.2		11.29	6.95	11.13	9.34	11.01
2014-06-01	1.97	8.96	7.5		9.94	10.34	8.75	12.4	13.72	13.82	13.71	8.51	11.74	12.34		10.98	12.24		12.36	10.53	11.63	14.27	17.17	15.9		8.53	6.1				7.06		2.4		9.75	3.75	8.97	6.56	8.24
2014-07-01	3.17	9.98	8.73		10.3	11.43	10.26	13.83	14.25	13.77	15.07	11.15	11.36	14	13.92	12.16	12.78		12.94	9.37	12.7	17.02	16.2	17.29	5.19	8.79	6.72				6.61		3.93		9.73	4.17	9.22	5.42
2014-08-01	6.23	12.57	10.36		11.86	12.47	12.36	14.72	16.54	16.78	16.6	11.14	12.01	15.18	14.96	15.96	15.44		15.61	11.72	13.98	16.69	19.43	18.89	7.44	10.84	8.91				9.01		6.59		9.99	6.75	10.57	6.49
2014-09-01	4.66	13.45	10.7		11.37	13.01	11.76	15.45	17.49	16.07	16.98	10.35	13.18	12.59	14.8	13.97	15.42		14.09	11.58	14.64	17.21	16.85	17.62	8.93	12.31	10.26				8.58		6.27		10.66	8.59	11.4	7.84
2014-10-01	10.15	17.7	15.08		16.19	14.8	17.36	20.22	18.31		18.29	13.26	16.17	16.68		18.44	18.27		19.03	12.81	15.95	17.95	20.8	20.99		15.29	13.66				11.9		8.77		11.85	11.69	12.88	10.06
2014-11-01	10.3	18.62	16.04		16.6	15.89	17.21	18.86			19.19	18.03	16.37	17.22			18.5		18.14	13.12	16.57	19.85	20.44	20.11		17.04	15.29				13.3		9.77		12.7	11.66	13.17	10.87
2014-12-01	12.6	20.44	17.66		17.76	17.34	18.72	20.02	20.57	21.38	19.51	18.54	18.18	19.98		20.71			19.21	12.23	17.49	20.94	20.8	21.2		20.04	16.6				16.35		11.31		13.68	13.17	14.87	10.6
2015-01-01	16.82	23.78	20.47		20.06	18.62	22.46	21.86	21.91	22.56	21.08	19.64	21.36	20.83		21.46	20.17		20.78	13.53	19.21	21.85	23.07	22.03		21.98	19.76				20.05		15.05		14.61	17.16	16.55	15.91
2015-02-01	15.06	22.71	19.34		19.44	18.08	21.07	21.33	21.11	21.85	21.99	19.27		20.12			20.75		19.96	14.03	20.26	20.73	21.49	21.59		20.9	18.94				17.67		14.16		13.5			16.73
2015-03-01	15.22	22.05	18.95		19.74	18.47	20.18	20.59	19.82	21.17	21.82	19.5	18.19	19.84	20.66	20.44	22.09		19.21	13.07	20.37	20.69	21.2	20.93		19.92	17.55				15.9		13.46		13.75		15.76	15.65
2015-04-01	13.01	18.16	15.24		17.06	16.33	17.8	19.46	18.32	19.08	18.46	17.69	15.7	19.97	19.4	19.9	19.12		18.41	12.1	17.38	20.35	22.36	21.38		15.31	12.66				12.11		9.99			11.61	14.18	11.8
2015-05-01	8.19	13.89	11.36		14.16	13.69	13.15	16.58	17.7	16.25	16.21	14.59	13.98	16.44	15.55	19.26	16.7		15.25	10.99	14.76	17.36	20.77	19.45		10.96	9.02				8.89		6.34		11.24		11.58	10.22
2015-06-01	6.74		9.59		12.86	11.85	12.1	16.3	13.75	15.11	15.51	13.31	16.96	16.13		18.23	17.53		15.3	10.45	13.35	16.75	19.79	20.18		9.22	7.09				7.07		3.97		10.64	6.57	9.88	7.01
2015-07-01	1.82	9.73	8.52		11.07		10.62	13.57	14.06		15.92	12.13	13.95	13.25	14.64	14.82	14.34		13.12	8.52	12.68	13.94	16.74	17.73	6.82	8.18	7.45				6.79		2.56			4.96	9.31	7.26
2015-08-01	2.47	12.33	10.62		12.03	12.96	11.6	13.52	15.08		14.06	15.2	13.54	14.16	13.87		16.03		12.84	10.19	14.26	15.23	16.8	17.7		10.27					7.37		5.98			7.07	10.76	8.27
2015-09-01	4.15	14.04	12.03		13.22	14.21	12.36	16.61	17.96	16.56	17.69	16.49	13.27	13.37		16.17	15.38		14.74	12.26	16.12	16.92	15.68	19.68							8.52		5.7			8.64	10.15	9.05
2015-10-01	5.19	14.95	12.47		12.51	14.06	12.11	16.41	18.39	17.02	18.62	16.85	14.67	13.78		17.1			14.73	12.18	16.87	17.44	18.89	20.43							9.36		7.64			9.25	12.39	10.86
2015-11-01	8.67	18.32	15.7		15.22	16	16.39	17.68	18.46	17.96	18.49	19.22	16.66	16.19		19.85	19.71		16.49	12.79	17.21	18.3	20.21	20.28							11.85		10.02			11.44	13.92	11.43
2015-12-01	13.69	21.65	18.95		18.9	17.3	20.3	20.71	20.78		20.62	21.3	17.29	19.65		22.24	21.36		19.79	14.67	18.36	21.58	22.8	23.51							16.66		12.66			14.95	15.25	13.95
2016-01-01	15.22	22.76	19.84		19.76	20.11	20.87	21.4	22.08	22.93	22.39	23.73	18.78				23.8		20.73	14.79	20.8	21.82	23.25	24.14							18.51		15.29			16.38	18.12	16.65
2016-02-01	16.54	23.69	20.03		20.02	18.85	22.64	22.11	21.06	23.01	22.91	22.66	19.88	20.52			21.67		21.42	15.54	20.94	22.31	23.32	24.67							18.25		13.67			15.94	16.58	16.02
2016-03-01	15.36	22.06	17.77		17.78	18.15	20.46	20.71	21.11	21.71	20.59	20.53	18.83	20.93		23.57	19.56		20.51	13.31	18.81	21.19	22.43	23.37							16.92		15.19			15.29	15.4	11.43
2016-04-01	8	16.03	13.35		14.37	15.5	12.03	17.54	18.58	18.56	19.2	16.43	16.5	15.43	18.21	19.42	17.85		16.17	12.08	17.07	18.7	19.69	20.82							10.49		10.37			9.37	11.87	11
2016-05-01	6.34	15.96	12.73			14.03	12	15.02		15.56	17.03	15.58	15.02	15.82	15.16	16.21	15.62		14.23	10.01	15.45	16.33	18.08	18.5							9.31		9.03			10.25	12.51	10.92
2016-06-01	3.6	8.74	8.95		11.17	10.66	9.44	13.04	16.62	14.66	16.06	13.27		13.15	13.46	13.86	17.07		12.06	7.77	13.73	14.24	16.72	17.99							6.65		5.65			6.71	7.68	8.59
2016-07-01	3.43	8.94	9.71		9.93	11.06	9.02	13.39	15.98	13.32	15.93	13.13		12.73		13.38	15.01		12.65	9.37	13.77	16.41	17.12	16.68		8.34					6.49		3.7			5.77	8.66
2016-08-01	6.14	11.68	10.72		11.85	12.32	11.42	16.3	16.68	17.08	16.98	14.75		14.89		15.61	16.4		15.78	9.79	14.68	16.82	20.21	20.9		9.83					8.4		5.48			7.45	10.11
2016-09-01	9.32	14.58	12.95		13.99	13.27	14.9	18.04	17.39	18.02	16.85	16.61	13.9	16.9		17.17	15.76		16.9	11.41	14.4	17.68	21.13	20.95		11.15	9.63				11.91		9.08			11.7	12.07
2016-10-01	7.71	16.02	14.16		15.41	15.33	14.8	17.17	22.11	17.71	19.03	17.35	16.46	15.11		14.82	18.86		15.32	11.02	16.73	19.47	19.61	20.36		13.82	11.67				10.9		8.67			11.65	12.59
2016-11-01	11.75	19.17	17.48		17.86	17.8		19.32	23.33	19.52	20.35	20.44	18.3	17.81		18.41	20.6		17.64	11.79	18.03	19.8	26.43			17.56	15.57				13.41		4.69			12.1	14.08
2016-12-01	13.47	20.99	18.68		18.96	18.41	20.05	20.39	29.23	20.38	21.47	20.35	19.57	19.18		19.88	22.15		18.37	12.5	19.6	20.1	21.83	22.49		20.51	18.28				15.08					13.08	15.37
2017-01-01	17.53	24.61	21.54		22.45	20.62		22.23	24.08	22.34	23.27	22.17	19.89	21.4		21.76	24.94		22.19	14	21.93	21.3	21.04	24.54		21.51	19.05				19.58					15.08	16.91
2017-02-01	15.43	23.21	19.97		20.84	19.39	21.79	20.85	22.61	21.78	22.54	22.51	20.91	20.47		22.51	23.69		17.82	13.5	21.61	21.33	21.92	23.51		21.67	19.66						15.45			16.44	17.27
2017-03-01	13.51	20.39	17.21		18.57	17.83	19.35	20.33		19.99	21.72	19.94	19.38	19.5		20.32	21.26		19.38	13.04	19.48	19.42	21.58	23.04		17.81	15.81				14.55		11.55			13.1	13.65
2017-04-01	9.66	16.25	14.05		16.25	16.07	14.8	17.92	18.93	18.25	19.72	18.15	16.64	16.21		18.4	20.57		17.21	10.78	17.59	18.38	19.88	20.88		13.98	12.16				11.15					12.11	11.65
2017-05-01	4.76	11.95	10.28		11.27	14.79	10.2	13.84	15.36	13.53	15.7	13.89	13.22	13.82		12.62	14.99		11.84	9.13	15	14.99	15.75	16.56		10.78	9.44				7.92		5.7			7.5	9.48
2017-06-01	3.7	9.11	8.22		10.71		9.01	14.27	15.58	13.48	14.45	13.26	12.38	10.5		14.44	14.89		12.91	8.97	13.41	15.77	15.5	17.76		7.35	5.53				6.38		3.92				7.75
2017-07-01	6.15	9.61	8.71		10.42		10.34	15.7	16.76	14.67	14.91	11.81	12.23	12.69		11.92	14.51		12.27	9.71	12.15	14.99	19.86	19.54		8.29					7.42		1.68				6.71
2017-08-01	4.75	10.74	10.69		9.79		9.71	14.03	15.77	13.78	15.04	13.55	11.52	10.88		12.11	12.24		10.93	8.14	13.45	13.82	17.04	17.25		9.26					6.26		4.24
2017-09-01	6.4	13.1	11.24		11.74		11.87	16.85	17.23	15.92	16.96	14.62	12.56			14.62	13.73		12.31	10.69	14.8	20.28	18.11	18.72							8.94		7.66				8.48
2017-10-01	6.7	16.42	12.76		13.99		13.6	18.62	18.75	17.92	18.76					14.75	17.41		14.35	11.24	15.63	22.51	20.28	20.66							9.53		7.33				10.79
2017-11-01	10.6	19.65	17.11		18.08		18.12	20.43	19.95	19.83	19.2					16.18	18.09			10.85	17.12	20.78	20.91	20.98			15.57				13.22		10.01				12.22
2017-12-01	14.42	21.72	19.32		20.32		20.75	19.7	20.84	21.15	20.19						18.24				18.31	21.48	22.19	22.34							16.95						13.85
2018-01-01	15.35	22.5	19.86		20.35		21.27	21.31	21.73	21.7	21.41					18.7	18.76			12.84	19.21	22.91	22.66	23.25							18.53		14.21				15.04
2018-02-01	15.84	23.3	19.93		20.43		21.33	21.52	21.73	21.64	21.7					17.88	18.56			13.77	20.3	19.88	22.06	22.97							18.28		15.35				15.85
2018-03-01	7.78	19.13	17.16		18.23		18.35	19.93	20.85	20.55	19.89						17.15			11.68	17.97	20.95	21.78	22.71							13.8						13.43
2018-04-01	13.02	16.47	14.72		16.48		15.2	18.12	19.59	18.93	18.18						16.02			10.78	16.11	18.64	21.11	21.31							9.61		7.89				11.25
2018-05-01	7.78	12.86	11.87		14.9		12.48	16.57	16.67	15.76	16.98			13.69		15.8	15.42			9.8	14.06	18.35	19.49	18.72									5.59				10.49
2018-06-01	3.39	8.3	9.13		11.76		9.76	13.69	15.06	14.05	15.3			10.69		11.39	12.39			7.93	12.08	16.46	17.61	17.77									1.77			6.54	7.53
2018-07-01	3.03	9.27	8.29		11.56		8.21	15.13	14.9	13.33	14.42			11.92		11.29	13.47			10.27	12.34	15.61	16.4	17.77									3.59			7.31	7.57
2018-08-01	5.6	11.39	9.66		11.6		10.95	17.01	17.28	16.37	15.39			14.23		16.8	13.85			10.8	13.03	17.83	20.57	20.35												5.79	8.44
2018-09-01	7.63	13.72	12.02		13.64		12.16	17.58	17.89	17.23	17.78			14.02		14.26	16.14			11.83	14.74	20.98	21.21	20.03													10.34
2018-10-01	7.39	16.22	14.19		15.29		13.28	18.6	19.01	18.39	18.88			12.92		16.87	16.83			12.36	16.3	22.79	21.83	20.72													11.1
2018-11-01	10.75	19.37	17.91		19.18		17.9	18.61	19.87	26.36	20.02			18.03		18.43	18.32			12.3	17.44	22.89	23.79	22.06													12.69
2018-12-01	13	20.91	19.04		19.41		19.92	20.05	20.56		21.1			18.39		19.21	18.4			13.14	18.72	22.96	22.87	22.23			17.96										14.84
2019-01-01	15.78	22.44	20.09		19.75		21.33	20.52	21.81	23.77	21.82			19.79		20.96	19.52			13.84	20.01	22.21	23.23	23.22													14.3
2019-02-01	16.6	22.99	20.56		20.39		21.36	19.45	22.83	23.22	22.93			20.81		21.5	18.32			13.49	20.98	21.19	22.4	24.13							20.21						16.5
2019-03-01	13.96		17.73				17.93	19.94	20.68	20.9	19.91						17.01			12.12	17.62	19.73	22.16	22.99							18.25						14.12
2019-04-01	12.12	16.79	13.29		14.7		14.15	18.07	18.03	17.85	17.99						16.92			10.96	16.14	15.82	18.62	20.09							14.12						11.94
2019-05-01	6.95	12.21	11.37		12.69		9.76	15.62	15.55	14.61	15.98						15.47			8.8	13.9	14.32	17.87	17.5							10.44						10.18
2019-06-01	3.3	9.05	9.14		10.78		6.17	17.04	14.01	13.8	14.97						13.69			9.14	11.95	15.02	17.92	17.8							8.37			8.88			9.3
2019-07-01	4.06	9.46	8.36		10.92		6.9	16.83	15.64	14.56	14.9						14.29			8.45	11.95	14.72	19.86	18.02							7.78						8.62
2019-08-01	6.33	12.24	11.36				13.86	17.84	17.52	16.75	17.31						16.71			9.35	14.16	16.83	18.12	20.03							9.89						9.08
2019-09-01	6.73	13.77	11.93		12.8		12.8	17.25	15.91	15.47	15.82									9.53	12.91	17.88	19.65	18.44							10.33						9.56
2019-10-01	7.58	16.69	14.69		14.86		15.57	17.54		18.11	17.59									11.21	14.96	19.14	22.95	20.85							11.82						11.69
2019-11-01	13.21	20.87	18.32		17.85		19.77	20.5	20.54	21	20.48									12.73	17.51	21.76	23.72	28.18							16.03						13.56
2019-12-01	14.76	22.85	20.1		18.94		19.46	20.99	20.96	21.99	20.5					21.14					18.24	22.37	23.56	23.65							18.23						14.74
2020-01-01	16.98	23.99	20.64		18.98		21.47	21.49		22.83	22.7					22.41				15	20.4		23.43	24.28							20.52						15.93
2020-02-01	16.2	22.84	20.24		18.89		20.84	21.64		23.04	21.89					20.97				15	19.93		22.32	24.56							19.64						15.97
2020-03-01	16.01	21.16	19.04		18.68		19.35	19.97		21.45	20.98									12.88	18.34	19.8	20.69	23.53							18.47						15.84
2020-04-01	12.3	17.53	15.47		17.01		14.81	18.57		18.95	19.42										16.76	18.7	20.82	21.85							15.92						12.9
2020-05-01	10.23	14.23	12.21				12.03	16.45		16.9	16.41										13.63	18.99	15.06	19.81							12.5						10.98
2020-06-01	2.13	8.84	7.96				6.39	15		12.65	15.67										13.19	18.25		15.91							7.37						8.7
2020-07-01	1.62		8.66		11.16		9.01			14										8.31	13.24	17.75	16.52								7
2020-08-01					10.77		10.41																18.86								8.6
2020-09-01							14.35																20.6								11.02						10.41
2020-10-01			14.63				16.16	18.69	17.96	20.06	19.18									13.21	15.79	18.67	20.27								14.08						11.34
2020-11-01							15.55	18.89	17.43	19.77	19.02									11.44	15.99	18.58									16.63
2020-12-01							15.23
