# Supplementary material for: Climate change can disproportionately reduce habitats of stream fishes with restricted ranges in southern South America
Source: Sci Rep. 2024 Jul 9;14:15780. doi: 10.1038/s41598-024-66374-6 (PMC11238036; doi:10.1038/s41598-024-66374-6)
Supplement: Supplementary file 3 — Supplementary Information 3. [file 41598_2024_66374_MOESM3_ESM.xlsx]

## Sheet: Stream_Attributes
Type	Attribute name		Description
Data management	HydroID	Continuous	Unique reach identifier
Data management	Reach_Length	Continuous	Reach length in meters
Static	BasinID	Categorical	Unique identifier for drainage basins associated to reach
Static	Avg_Slope	Continuous	Average channel slope or gradient in percent of elevation change
Static	Sinuosity	Continuous	Reach sinuosity index where straight line has index of 1, and the more meandering the line, the sinuosity index gets closer to 0.
Static	Aspect	Continuous	Average downslope compass direction of the channel
Static	Strahler	Continuous	Stream order according to Strahler
Static	DrainArea	Continuous	Drainage area in squared kilometers
Static	VWI	Continuous	Valley-to-channel width ratio (channel confinement) where lines running through the narrowest canyons have an index of 1, and a lines running through wide alluvial valleys have value of 100
Static	Dist_upstream	Continuous	Distance upstream to headwaters in kilometers
Static	Dist_downstream	Continuous	Distance downstream to the ocean in kilometers
Static	MGD	Continuous	Maximum gradient downstream to the ocean in integer steps of channel slope (% of elevation change)
Temporal	Catchment_Ice*	Continuous	Percent of catchment covered by permanent ice and snow. Only available for scenarios 2010 and 2050.
Temporal	Land_Cover*	Categorical	Dominant land cover class. Only available for scenarios 2010 and 2050.
Temporal	TMIN_01	Continuous	Minimum temperature of January
Temporal	TMIN_02	Continuous	Minimum temperature of February
Temporal	TMIN_03	Continuous	Minimum temperature of March
Temporal	TMIN_04	Continuous	Minimum temperature of April
Temporal	TMIN_05	Continuous	Minimum temperature of May
Temporal	TMIN_06	Continuous	Minimum temperature of June
Temporal	TMIN_07	Continuous	Minimum temperature of July
Temporal	TMIN_08	Continuous	Minimum temperature of August
Temporal	TMIN_09	Continuous	Minimum temperature of September
Temporal	TMIN_10	Continuous	Minimum temperature of October
Temporal	TMIN_11	Continuous	Minimum temperature of November
Temporal	TMIN_12	Continuous	Minimum temperature of December
Temporal	TMAX_01	Continuous	Maximum temperature of January
Temporal	TMAX_02	Continuous	Maximum temperature of February
Temporal	TMAX_03	Continuous	Maximum temperature of March
Temporal	TMAX_04	Continuous	Maximum temperature of April
Temporal	TMAX_05	Continuous	Maximum temperature of May
Temporal	TMAX_06	Continuous	Maximum temperature of June
Temporal	TMAX_07	Continuous	Maximum temperature of July
Temporal	TMAX_08	Continuous	Maximum temperature of August
Temporal	TMAX_09	Continuous	Maximum temperature of September
Temporal	TMAX_10	Continuous	Maximum temperature of October
Temporal	TMAX_11	Continuous	Maximum temperature of November
Temporal	TMAX_12	Continuous	Maximum temperature of December
Temporal	PREC_01	Continuous	Total precipitation of January (local)
Temporal	PREC_02	Continuous	Total precipitation of February (local)
Temporal	PREC_03	Continuous	Total precipitation of March (local)
Temporal	PREC_04	Continuous	Total precipitation of April (local)
Temporal	PREC_05	Continuous	Total precipitation of May (local)
Temporal	PREC_06	Continuous	Total precipitation of June (local)
Temporal	PREC_07	Continuous	Total precipitation of July (local)
Temporal	PREC_08	Continuous	Total precipitation of August (local)
Temporal	PREC_09	Continuous	Total precipitation of September (local)
Temporal	PREC_10	Continuous	Total precipitation of October (local)
Temporal	PREC_11	Continuous	Total precipitation of November (local)
Temporal	PREC_12	Continuous	Total precipitation of December (local)
Temporal	facc_PREC_01	Continuous	Average catchment precipitation of January (local)
Temporal	facc_PREC_02	Continuous	Average catchment precipitation of February (local)
Temporal	facc_PREC_03	Continuous	Average catchment precipitation of March (local)
Temporal	facc_PREC_04	Continuous	Average catchment precipitation of April (local)
Temporal	facc_PREC_05	Continuous	Average catchment precipitation of May (local)
Temporal	facc_PREC_06	Continuous	Average catchment precipitation of June (local)
Temporal	facc_PREC_07	Continuous	Average catchment precipitation of July (local)
Temporal	facc_PREC_08	Continuous	Average catchment precipitation of August (local)
Temporal	facc_PREC_09	Continuous	Average catchment precipitation of September (local)
Temporal	facc_PREC_10	Continuous	Average catchment precipitation of October (local)
Temporal	facc_PREC_11	Continuous	Average catchment precipitation of November (local)
Temporal	facc_PREC_12	Continuous	Average catchment precipitation of December (local)
Temporal	bio1	Continuous	Annual Mean Temperature
Temporal	bio2	Continuous	Mean Diurnal Range (Mean of monthly (max temp - min temp))
Temporal	bio3	Continuous	Isothermality (BIO2/BIO7) (×100)
Temporal	bio4	Continuous	Temperature Seasonality (standard deviation ×100)
Temporal	bio5	Continuous	Max Temperature of Warmest Month
Temporal	bio6	Continuous	Min Temperature of Coldest Month
Temporal	bio7	Continuous	Temperature Annual Range (BIO5-BIO6)
Temporal	bio8	Continuous	Mean Temperature of Wettest Quarter
Temporal	bio9	Continuous	Mean Temperature of Driest Quarter
Temporal	bio10	Continuous	Mean Temperature of Warmest Quarter
Temporal	bio11	Continuous	Mean Temperature of Coldest Quarter
Temporal	bio12_local	Continuous	Annual Precipitation (local)
Temporal	bio12_hydro	Continuous	Average Annual Precipitation (catchment)
Temporal	bio13_local	Continuous	Precipitation of Wettest Month (local)
Temporal	bio13_hydro	Continuous	Average Precipitation of Wettest Month (catchment)
Temporal	bio14_local	Continuous	Precipitation of Driest Month (local)
Temporal	bio14_hydro	Continuous	Precipitation of Driest Month (catchment)
Temporal	bio15_local	Continuous	Precipitation Seasonality (Coefficient of Variation) (local)
Temporal	bio15_hydro	Continuous	Precipitation Seasonality (Coefficient of Variation) (catchment)
Temporal	bio16_local	Continuous	Precipitation of Wettest Quarter (local)
Temporal	bio16_hydro	Continuous	Precipitation of Wettest Quarter (catchment)
Temporal	bio17_local	Continuous	Precipitation of Driest Quarter (local)
Temporal	bio17_hydro	Continuous	Precipitation of Driest Quarter (catchment)
Temporal	bio18_local	Continuous	Precipitation of Warmest Quarter (local)
Temporal	bio18_hydro	Continuous	Precipitation of Warmest Quarter (catchment)
Temporal	bio19_local	Continuous	Precipitation of Coldest Quarter (local)
Temporal	bio19_hydro	Continuous	Precipitation of Coldest Quarter (catchment)

## Sheet: LandCover Classes
Class	Land Cover	Reclass script:	def reclass(lc):
1	Mostly Cropland		if lc in [10,11,30]:
2	Grassland, Scrub, or Shrub		return 1
3	Mostly Deciduous Forest		elif lc in [40,100,110,120,122,130]:
4	Mostly Needleleaf/Evergreen Forest		return 2
5	Sparse Vegetation		elif lc in [60,61,62,90]:
6	Bare Area		return 3
7	Swampy or Often Flooded Vegetation		elif lc == 50:
8	Artificial Surface or Urban Area		return 4
9	Surface Water		elif lc in [150,153]:
10	Permanent Snow and Ice		return 5
			elif lc == 200:
			return 6
			elif lc == 180:
			return 7
			elif lc == 190:
			return 8
			elif lc == 210:
			return 9
			elif lc == 220:
			return 10
