# Supplementary material for: Climate change can disproportionately reduce habitats of stream fishes with restricted ranges in southern South America
Source: Sci Rep. 2024 Jul 9;14:15780. doi: 10.1038/s41598-024-66374-6 (PMC11238036; doi:10.1038/s41598-024-66374-6)
Supplement: Supplementary file 4 — Supplementary Information 4. [file 41598_2024_66374_MOESM4_ESM.xlsx]

## Sheet: P_gillissi
X_COORD	Y_COORD
-72.7011	-40.6155
-72.7037	-40.6147
-72.4514	-36.6417
-72.4326	-36.7295
-72.4544	-36.653
-72.5089	-36.6139
-72.6876	-36.4879
-72.8457	-36.3874
-72.8067	-36.8801
-72.8371	-36.8065
-72.7999	-36.8111
-72.7921	-36.8137
-71.275	-33.0083
-71.9571	-37.2561
-71.9964	-37.2075
-72.4132	-36.8164
-72.3927	-36.7953
-71.9695	-37.2387
-72.1078	-37.1414
-71.5416	-33.775
-71.5991	-35.5755
-73.0556	-40.6303
-72.7027	-37.8009
-72.8315	-36.7953
-71.5806	-36.9205
-71.628	-36.89
-71.654	-36.8732
-71.7631	-36.8288
-71.7787	-36.8343
-71.8033	-36.8405
-71.9416	-36.8558
-70.7877	-33.8399
-70.9319	-33.754
-71.364	-33.7042
-71.6192	-33.6221
-71.1123	-32.4633
-71.6728	-35.101
-71.3133	-35.9068
-71.2858	-35.9007
-71.2713	-35.8824
-71.2367	-35.8563
-70.9223	-33.0803
-70.756	-33.2796
-71.7207	-35.5595
-73.3293	-37.4881
-72.4625	-37.2154
-71.9669	-37.3055
-72.85	-36.3833
-72.4167	-35.35
-72.3333	-35.2667
-72.5833	-37.55
-72.1833	-37.5333
-72	-37.65
-72.1333	-35.0833
-72.7833	-36.1
-72.5	-38.85
-72.6833	-37.7833
-73.0333	-39.0333
-72.25	-39.0333
-72.225	-39.2918
-70.9	-34.2333
-72.8	-41.1333
-72.3	-39.8333
-70.6058	-33.6412
-70.75	-33.87
-72.9642	-39.8012
-73.0296	-36.7824
-71.1833	-34.4167
-72.6408	-37.6397
-70.8674	-35.0526
-70.7528	-34.1913
-72.504	-38.4935
-70.792	-33.8394
-70.9513	-34.2676
-70.7159	-33.9469
-70.9061	-33.5995
-71.8734	-35.484
-71.7661	-36.2698
-70.7525	-33.8669
-71.7272	-35.562
-72.5877	-37.5588
-72.4304	-38.5317
-72.3098	-39.8367
-73.2213	-39.812
-73.1234	-40.5784
-72.3667	-38.7667
-70.8765	-33.6063
-70.7537	-33.8665
-73.05	-36.8167
-71.6667	-35.4333
-72.523	-39.75
-72.459	-39.776
-72.16	-39.912
-72.758	-39.854
-72.756	-39.854
-72.813	-39.861
-72.194	-39.591
-72.755	-39.854
-73.016	-39.788
-72.574	-39.759
-73.123	-40.674
-72.752	-39.853
-72.712	-39.788
-72.697	-39.772
-73.0471	-40.6268
-72.6746	-40.6196
-72.4125	-40.6319
-73.126	-40.67
-73.092	-40.324
-73.053	-40.628
-72.619	-40.253
-72.481	-40.882
-72.254	-40.229
-72.3416	-39.8416
-73.15	-39.605
-73.04	-39.812
-73.004	-39.785
-72.979	-39.551
-72.961	-39.802
-72.902	-39.552
-72.88	-39.557
-72.81	-39.489
-72.739	-39.846
-72.725	-39.804
-72.714	-39.796
-72.629	-39.374
-72.624	-39.752
-72.581	-39.761
-72.468	-39.759
-72.46	-39.772
-72.441	-39.822
-72.404	-39.783
-72.364	-39.394
-72.352	-39.794
-72.254	-39.889
-72.176	-39.919
-72.728	-39.811
-72.589	-39.76
-72.486	-39.751
-72.456	-39.775
-72.451	-39.774
-72.259	-40.176
-72.568	-39.756
-72.042	-39.827
-72.951	-39.545
-72.63	-39.749
-72.6512	-39.8883
-72.1963	-36.9316
-72.1972	-36.932
-72.2859	-37.0951
-72.2861	-37.0955
-72.2852	-37.0943
-72.2543	-36.8716
-72.2741	-36.8691
-72.3248	-36.8332
-72.1821	-37.0519
-72.182	-37.0535
-72.2853	-37.095
-72.2934	-37.0793
-72.272	-37.0946
-72.2816	-37.0963
-72.5773	-38.9918
-72.6063	-38.9835
-71.5617	-36.9328
-71.5802	-36.9225
-71.59	-36.9145
-71.6848	-37.1441
-71.6418	-37.1338
-71.6478	-37.129
-71.6706	-37.1402
-71.6746	-37.1447
-71.9141	-37.1832
-71.9772	-37.1891
-71.8794	-37.1704
-71.4361	-36.621
-71.4782	-36.6043
-71.5187	-36.5933
-71.5329	-36.5786

## Sheet: P_irwini
X_COORD	Y_COORD
-72.4495	-36.6684
-72.4602	-36.6446
-72.4575	-36.6405
-72.4858	-36.6219
-72.4912	-36.6154
-72.9489	-37.419
-72.323	-37.4504
-72.3374	-37.4588
-72.3722	-37.4641
-72.0549	-36.8955
-73.023	-36.8129
-72.0845	-36.5476
-71.5757	-37.3158
-71.6052	-37.3155
-72.0607	-36.9529
-72.0717	-36.9512
-71.9647	-36.8589
-72.0519	-36.892
-72.0898	-36.8936
-72.5369	-36.5973
-73.0055	-36.8446
-72.0245	-37.2252
-73.0259	-36.8092
-73.0168	-36.8195
-72.9413	-36.7988
-72.8943	-36.8233
-72.8371	-36.8065
-72.8234	-36.7834
-72.7999	-36.8111
-72.7921	-36.8137
-71.4234	-38.086
-71.9706	-37.6846
-71.4862	-37.3702
-72.65	-37.6666
-72.703	-37.3544
-71.7278	-37.3181
-72.1043	-37.1839
-72.0518	-37.1933
-72.0119	-37.2462
-71.968	-37.296
-71.7406	-37.3727
-71.8108	-37.343
-71.7465	-37.3175
-71.5942	-37.3404
-71.7583	-37.7583
-72.5804	-37.5647
-71.1816	-38.7226
-71.3536	-37.3673
-72.3981	-37.57
-72.55	-37.5786
-72.9065	-37.1795
-71.4867	-37.5746
-71.2416	-38.4416
-72.7027	-37.8009
-72.8315	-36.7953
-72.5252	-37.5789
-72.5882	-37.5593
-72.6702	-37.4886
-72.7183	-37.2849
-72.6748	-37.2492
-72.7344	-37.2626
-72.8996	-37.1797
-73.0768	-36.7952
-72.6046	-37.499
-72.9976	-36.8662
-73.0173	-36.8177
-72.7362	-37.9025
-72.6825	-37.7892
-72.2728	-37.599
-72.2907	-37.6027
-72.3124	-37.5973
-72.3232	-37.5914
-72.3463	-37.5725
-72.3564	-37.5686
-72.3637	-37.5646
-72.3888	-37.5652
-72.9257	-36.8257
-72.9303	-36.8212
-72.9482	-36.7975
-72.9556	-36.7986
-72.9626	-36.7992
-72.7214	-37.2903
-72.7335	-37.2627
-72.5206	-37.5775
-72.5819	-37.5569
-72.6514	-37.4885
-71.8938	-37.7151
-71.9024	-37.7114
-71.8827	-37.7148
-71.8429	-37.7052
-71.9321	-37.6911
-71.8818	-37.7134
-72.0014	-37.673
-71.86	-37.7366
-72.6589	-37.2479
-72.5904	-37.2319
-72.5384	-37.2369
-72.5922	-37.1767
-72.3873	-37.2315
-72.3932	-37.194
-72.6833	-37.7833
-72.7083	-37.8112
-72.6813	-37.8039
-73.0078	-36.8282
-73.05	-36.8167
-72.7167	-37.8
